# Supplementary material for: Clinical Value and Potential Mechanisms of Oxysterol-Binding Protein Like 3 (OSBPL3) in Human Tumors
Source: Front Mol Biosci. 2021 Oct 19;8:739978. doi: 10.3389/fmolb.2021.739978 (PMC8560696; doi:10.3389/fmolb.2021.739978)
Supplement: Supplementary file 1 [file DataSheet3.ZIP]

Archive with 13 entries (12 files):
- 1.16.2015/
- 1.16.2015/admin_2015-01-16 08-42-10_CC005309 -  Allelic Discrimination Results.xls
- 1.16.2015/admin_2015-01-16 08-42-10_CC005309 -  End Point Results.xls
- 1.16.2015/admin_2015-01-16 08-42-10_CC005309 -  Gene Expression Results.xls
- 1.16.2015/admin_2015-01-16 08-42-10_CC005309 -  Melt Curve Amplification Results.xls
- 1.16.2015/admin_2015-01-16 08-42-10_CC005309 -  Melt Curve Derivative Results.xls
- 1.16.2015/admin_2015-01-16 08-42-10_CC005309 -  Melt Curve Peak Results.xls
- 1.16.2015/admin_2015-01-16 08-42-10_CC005309 -  Melt Curve Plate View Results.xls
- 1.16.2015/admin_2015-01-16 08-42-10_CC005309 -  Melt Curve Summary.xls
- 1.16.2015/admin_2015-01-16 08-42-10_CC005309 -  Quantitation Amplification Results.xls
- 1.16.2015/admin_2015-01-16 08-42-10_CC005309 -  Quantitation Ct Results.xls
- 1.16.2015/admin_2015-01-16 08-42-10_CC005309 -  Quantitation Plate View Results.xls
- 1.16.2015/admin_2015-01-16 08-42-10_CC005309 -  Quantitation Summary.xls
