# Supplementary material for: Clinical Value and Potential Mechanisms of Oxysterol-Binding Protein Like 3 (OSBPL3) in Human Tumors
Source: Front Mol Biosci. 2021 Oct 19;8:739978. doi: 10.3389/fmolb.2021.739978 (PMC8560696; doi:10.3389/fmolb.2021.739978)
Supplement: Supplementary file 1 [file DataSheet3.ZIP › 1.16.2015/admin_2015-01-16 08-42-10_CC005309 - End Point Results.xls]

## Sheet: EPSheet
	Well	Fluor	Content	Sample	End RFU	Call	Sample Type	CallType	Is Control
	H07	SYBR	Unkn	SKBR3	587.784		Unknown	Unassigned	False
	G12	SYBR	Unkn	468	874.96		Unknown	Unassigned	False
	G11	SYBR	Unkn	453	1509.8		Unknown	Unassigned	False
	G10	SYBR	Unkn	231	1282.76		Unknown	Unassigned	False
	G09	SYBR	Unkn	10A	1507.86		Unknown	Unassigned	False
	G08	SYBR	Unkn	ZR751	1218.86		Unknown	Unassigned	False
	G07	SYBR	Unkn	SKBR3	446.044		Unknown	Unassigned	False
	G06	SYBR	Unkn	T47D	508.595		Unknown	Unassigned	False
	G05	SYBR	Unkn	mcf7	1130.65		Unknown	Unassigned	False
	G04	SYBR	Unkn	468	917.877		Unknown	Unassigned	False
	G03	SYBR	Unkn	453	1166.51		Unknown	Unassigned	False
	G02	SYBR	Unkn	231	1197.29		Unknown	Unassigned	False
	G01	SYBR	Unkn	10A	1282.02		Unknown	Unassigned	False
	F12	SYBR	Unkn	468	981.281		Unknown	Unassigned	False
	F11	SYBR	Unkn	453	1442.25		Unknown	Unassigned	False
	F10	SYBR	Unkn	231	1242.29		Unknown	Unassigned	False
	F09	SYBR	Unkn	10A	1410.35		Unknown	Unassigned	False
	F08	SYBR	Unkn	ZR751	1203.37		Unknown	Unassigned	False
	F07	SYBR	Unkn	SKBR3	98.1074		Unknown	Unassigned	False
	F06	SYBR	Unkn	T47D	405.549		Unknown	Unassigned	False
	F05	SYBR	Unkn	mcf7	1147.32		Unknown	Unassigned	False
	F04	SYBR	Unkn	468	1112.86		Unknown	Unassigned	False
	F03	SYBR	Unkn	453	1256.62		Unknown	Unassigned	False
	F02	SYBR	Unkn	231	1162.33		Unknown	Unassigned	False
	F01	SYBR	Unkn	10A	1316.39		Unknown	Unassigned	False
	E12	SYBR	Unkn	468	1078.56		Unknown	Unassigned	False
	E11	SYBR	Unkn	453	1413.58		Unknown	Unassigned	False
	E10	SYBR	Unkn	231	1280.65		Unknown	Unassigned	False
	E09	SYBR	Unkn	10A	1387.92		Unknown	Unassigned	False
	E08	SYBR	Unkn	ZR751	1196.51		Unknown	Unassigned	False
	E06	SYBR	Unkn	T47D	1260.45		Unknown	Unassigned	False
	E05	SYBR	Unkn	mcf7	1124.72		Unknown	Unassigned	False
	E04	SYBR	Unkn	468	959.336		Unknown	Unassigned	False
	E03	SYBR	Unkn	453	1407.85		Unknown	Unassigned	False
	E02	SYBR	Unkn	231	1137.75		Unknown	Unassigned	False
	E01	SYBR	Unkn	10A	1151.65		Unknown	Unassigned	False
	D12	SYBR	Unkn	ZR751	1268.22		Unknown	Unassigned	False
	D11	SYBR	Unkn	SKBR3	1249.33		Unknown	Unassigned	False
	D10	SYBR	Unkn	T47D	1113.75		Unknown	Unassigned	False
	D08	SYBR	Unkn	ZR751	1195.76		Unknown	Unassigned	False
	D07	SYBR	Unkn	SKBR3	520.953		Unknown	Unassigned	False
	D06	SYBR	Unkn	T47D	863.384		Unknown	Unassigned	False
	D05	SYBR	Unkn	mcf7	947.293		Unknown	Unassigned	False
	D04	SYBR	Unkn	468	763.579		Unknown	Unassigned	False
	D03	SYBR	Unkn	453	850.976		Unknown	Unassigned	False
	D02	SYBR	Unkn	231	812.961		Unknown	Unassigned	False
	D01	SYBR	Unkn	10A	0.0677874		Unknown	Unassigned	False
	C12	SYBR	Unkn	ZR751	1111.46		Unknown	Unassigned	False
	C11	SYBR	Unkn	SKBR3	1132.41		Unknown	Unassigned	False
	C10	SYBR	Unkn	T47D	1088.75		Unknown	Unassigned	False
	C09	SYBR	Unkn	mcf7	1188.81		Unknown	Unassigned	False
	C08	SYBR	Unkn	ZR751	1176.32		Unknown	Unassigned	False
	C07	SYBR	Unkn	SKBR3	500.59		Unknown	Unassigned	False
	C06	SYBR	Unkn	T47D	851.212		Unknown	Unassigned	False
	C05	SYBR	Unkn	mcf7	2.26002		Unknown	Unassigned	False
	C04	SYBR	Unkn	468	657.898		Unknown	Unassigned	False
	C03	SYBR	Unkn	453	0.718609		Unknown	Unassigned	False
	C02	SYBR	Unkn	231	813.85		Unknown	Unassigned	False
	C01	SYBR	Unkn	10A	1008.39		Unknown	Unassigned	False
	B12	SYBR	Unkn	ZR751	956.689		Unknown	Unassigned	False
	B11	SYBR	Unkn	SKBR3	1011.32		Unknown	Unassigned	False
	B10	SYBR	Unkn	T47D	1085.73		Unknown	Unassigned	False
	B09	SYBR	Unkn	mcf7	1004.09		Unknown	Unassigned	False
	B08	SYBR	Unkn	ZR751	920.778		Unknown	Unassigned	False
	B07	SYBR	Unkn	SKBR3	579.462		Unknown	Unassigned	False
	B06	SYBR	Unkn	T47D	518.845		Unknown	Unassigned	False
	B05	SYBR	Unkn	mcf7	840.412		Unknown	Unassigned	False
	B04	SYBR	Unkn	468	-0.22428		Unknown	Unassigned	False
	B03	SYBR	Unkn	453	709.929		Unknown	Unassigned	False
	B02	SYBR	Unkn	231	760.038		Unknown	Unassigned	False
	B01	SYBR	Unkn	10A	868.275		Unknown	Unassigned	False
	A09	SYBR	Unkn	mcf7	1201.01		Unknown	Unassigned	False
