# Supplementary material for: Clinical Value and Potential Mechanisms of Oxysterol-Binding Protein Like 3 (OSBPL3) in Human Tumors
Source: Front Mol Biosci. 2021 Oct 19;8:739978. doi: 10.3389/fmolb.2021.739978 (PMC8560696; doi:10.3389/fmolb.2021.739978)
Supplement: Supplementary file 1 [file DataSheet3.ZIP › 1.16.2015/admin_2015-01-16 08-42-10_CC005309 - Gene Expression Results.xls]

## Sheet: 0
	Data Set	Target	Sample	Ctrl	Relative Quantity	Relative Quantity SD	Corrected Relative Quantity SD	Relative Quantity SEM	Corrected Relative Quantity SEM	Unscaled Expression	Unscaled Expression SD	Corrected Unscaled Expression SD	Unscaled Expression SEM	Corrected Unscaled Expression SEM	Expression	Expression SD	Corrected Expression SD	Expression SEM	Corrected Expression SEM	Wells	Mean C(t)	C(t) SD	C(t) SEM
	1-SYBR	OSBPL3	MCF-10A		0.0217243	0.00166995	0.00166995	0.00118083	0.00118083											2	30.2945	0.1109	0.0784182
	1-SYBR	OSBPL3	MCF-10A		1	0.104043	0.104043	0.0600692	0.0600692											3	19.9704	0.150102	0.0866616
	1-SYBR	GAPDH	MCF-10A		0.895195	0.0666921	0.0666921	0.0385047	0.0385047											3	17.2261	0.107481	0.0620541
	1-SYBR	OSBPL3	MDA-MB-231		0.00737776	0.00240773	0.00240773	0.00139011	0.00139011											3	31.8526	0.470823	0.27183
	1-SYBR	OSBPL3	MDA-MB-231		0.00714273	0.000387822	0.000387822	0.000223909	0.000223909											3	27.0997	0.0783327	0.0452254
	1-SYBR	GAPDH	MDA-MB-231		0.374601	0.0167662	0.0167662	0.00967995	0.00967995											3	18.483	0.0645712	0.0372802
	1-SYBR	OSBPL3	453		0.00151925	0.000370291	0.000370291	0.000261835	0.000261835											2	34.1324	0.351631	0.248641
	1-SYBR	OSBPL3	453		0.00057411	0.000657507	0.000657507	0.000379612	0.000379612											3	30.7368	1.65227	0.953936
	1-SYBR	GAPDH	453		0.111573	0.00293102	0.00293102	0.00169222	0.00169222											3	20.2303	0.0378994	0.0218812
	1-SYBR	OSBPL3	MDA-MB-468		0.0115117	0.00164451	0.00164451	0.00116284	0.00116284											2	31.2107	0.206096	0.145732
	1-SYBR	OSBPL3	MDA-MB-468		0.00604587	0.000784431	0.000784431	0.000452891	0.000452891											3	27.3402	0.187185	0.108071
	1-SYBR	GAPDH	MDA-MB-468		0.226708	0.0138724	0.0138724	0.00800922	0.00800922											3	19.2075	0.0882794	0.0509681
	1-SYBR	GAPDH	mcf7		0.297838	0.0445987	0.0445987	0.0257491	0.0257491											3	18.8138	0.216032	0.124726
	1-SYBR	OSBPL3	mcf7		0.00363207	0.000952941	0.000952941	0.000673831	0.000673831											2	32.875	0.378518	0.267653
	1-SYBR	OSBPL3	mcf7		0.000180005	7.91863e-05	7.91863e-05	4.57182e-05	4.57182e-05											3	32.4101	0.63466	0.366421
	1-SYBR	OSBPL3	T47D		0.00119603	0.000961793	0.000961793	0.000555291	0.000555291											3	34.4775	1.16015	0.669815
	1-SYBR	GAPDH	T47D		0.0124854	0.000732307	0.000732307	0.000422798	0.000422798											3	23.39	0.0846185	0.0488545
	1-SYBR	OSBPL3	T47D		4.39117e-05	0.000112607	0.000112607	6.50137e-05	6.50137e-05											3	34.4454	3.69964	2.13599
	1-SYBR	OSBPL3	SKBR3		0.000458747	0.000128513	0.000128513	7.4197e-05	7.4197e-05											3	35.86	0.404156	0.233339
	1-SYBR	GAPDH	SKBR3		0.00739268	0.000589662	0.000589662	0.000340442	0.000340442											3	24.1461	0.115074	0.0664378
	1-SYBR	OSBPL3	SKBR3		6.3725e-06	9.10238e-06	9.10238e-06	5.25526e-06	5.25526e-06											3	37.2301	2.06072	1.18976
	1-SYBR	OSBPL3	ZR751		1	0.203855	0.203855	0.117696	0.117696											3	24.77	0.294101	0.169799
	1-SYBR	GAPDH	ZR751		1	0.193559	0.193559	0.111751	0.111751											3	17.0664	0.279246	0.161223
	1-SYBR	OSBPL3	ZR751		0.00123313	0.000157558	0.000157558	9.09661e-05	9.09661e-05											3	29.6338	0.184334	0.106425
