# Supplementary material for: Clinical Value and Potential Mechanisms of Oxysterol-Binding Protein Like 3 (OSBPL3) in Human Tumors
Source: Front Mol Biosci. 2021 Oct 19;8:739978. doi: 10.3389/fmolb.2021.739978 (PMC8560696; doi:10.3389/fmolb.2021.739978)
Supplement: Supplementary file 1 [file DataSheet3.ZIP › 1.16.2015/admin_2015-01-16 08-42-10_CC005309 - Melt Curve Amplification Results.xls]

## Sheet: SYBR
	Temperature	A9	B1	B2	B3	B4	B5	B6	B7	B8	B9	B10	B11	B12	C1	C2	C3	C4	C5	C6	C7	C8	C9	C10	C11	C12	D1	D2	D3	D4	D5	D6	D7	D8	D10	D11	D12	E1	E2	E3	E4	E5	E6	E8	E9	E10	E11	E12	F1
	65	3736.72	3518.59	3511.93	3445.24	2481.36	3539.18	3412.44	3496.84	3656.78	3688.49	3619.11	3553.55	3454	3629.67	3727.61	2500.19	3412.69	2522.37	3640.37	3465.89	3758.22	3845.49	3679.28	3716.96	3578.93	2468.16	3648.78	3751.99	3437.42	3728.2	3705.9	3566.5	3820.74	3674.32	3792.27	3797.45	3664.78	3702.6	3945.58	3487.41	3704.04	3808.93	3964.56	3945.43	3888.65	3967.95	3596.31	3809.81
	65.5	3722.11	3505.48	3499.04	3430.21	2481.06	3525.38	3397.13	3482.13	3646.04	3676.12	3607.33	3544.91	3443.64	3614.42	3716.78	2500.48	3403.52	2522.24	3622.64	3451.21	3740.55	3829.25	3665.81	3704.64	3566.1	2468.24	3638.13	3735.05	3426.23	3710.88	3688.16	3549.42	3803.48	3661.76	3776.8	3782.08	3650.05	3688.24	3927.6	3475.23	3686.38	3791.47	3946.96	3929.26	3871.1	3950.54	3585.17	3793.12
	66	3707.49	3492.36	3486.15	3415.18	2480.76	3511.58	3381.81	3467.43	3635.3	3663.75	3595.55	3536.26	3433.28	3599.18	3705.94	2500.78	3394.35	2522.11	3604.9	3436.54	3722.88	3813	3652.34	3692.33	3553.26	2468.31	3627.48	3718.11	3415.05	3693.55	3670.42	3532.34	3786.21	3649.2	3761.34	3766.72	3635.32	3673.89	3909.62	3463.05	3668.72	3774	3929.36	3913.09	3853.54	3933.13	3574.03	3776.43
	66.5	3692.88	3479.25	3473.26	3400.15	2480.46	3497.78	3366.5	3452.72	3624.57	3651.38	3583.77	3527.61	3422.92	3583.93	3695.11	2501.07	3385.18	2521.97	3587.16	3421.87	3705.21	3796.76	3638.87	3680.01	3540.43	2468.39	3616.83	3701.17	3403.86	3676.23	3652.67	3515.26	3768.95	3636.64	3745.88	3751.35	3620.59	3659.53	3891.64	3450.87	3651.07	3756.54	3911.77	3896.92	3835.99	3915.73	3562.88	3759.74
	67	3678.26	3466.13	3460.37	3385.12	2480.15	3483.97	3351.19	3438.02	3613.83	3639.02	3571.99	3518.96	3412.57	3568.69	3684.27	2501.36	3376.01	2521.84	3569.42	3407.19	3687.54	3780.51	3625.4	3667.7	3527.59	2468.46	3606.19	3684.23	3392.68	3658.91	3634.93	3498.18	3751.68	3624.08	3730.41	3735.98	3605.86	3645.18	3873.66	3438.69	3633.41	3739.07	3894.17	3880.75	3818.43	3898.32	3551.74	3743.06
	67.5	3663.65	3453.02	3447.48	3370.09	2479.85	3470.17	3335.87	3423.31	3603.09	3626.65	3560.22	3510.31	3402.21	3553.44	3673.44	2501.65	3366.85	2521.71	3551.68	3392.52	3669.87	3764.27	3611.93	3655.39	3514.76	2468.54	3595.54	3667.29	3381.5	3641.59	3617.19	3481.1	3734.42	3611.52	3714.95	3720.62	3591.13	3630.82	3855.68	3426.51	3615.75	3721.61	3876.57	3864.58	3800.88	3880.92	3540.6	3726.37
	68	3649.04	3439.9	3434.59	3355.07	2479.55	3456.37	3320.56	3408.61	3592.35	3614.28	3548.44	3501.66	3391.85	3538.19	3662.6	2501.94	3357.68	2521.58	3533.95	3377.85	3652.2	3748.02	3598.46	3643.07	3501.92	2468.61	3584.89	3650.35	3370.31	3624.27	3599.44	3464.02	3717.16	3598.96	3699.49	3705.25	3576.4	3616.47	3837.7	3414.33	3598.09	3704.14	3858.98	3848.41	3783.32	3863.51	3529.46	3709.68
	68.5	3633.33	3425.94	3420.55	3339.84	2478.91	3441.86	3304.74	3393.26	3581.05	3599.86	3535.4	3491.44	3380.58	3522.29	3650.87	2502.29	3346.59	2521.06	3515.86	3363	3634.29	3730.64	3583.51	3629.82	3488.06	2468.56	3572.34	3632.63	3358.21	3607.04	3581.39	3446.67	3700.31	3586.01	3683.38	3688.48	3561.08	3601.63	3819.71	3401.92	3580.02	3686.62	3841.04	3830.87	3764.93	3844.87	3517.02	3692.53
	69	3617.65	3411.69	3406.01	3324.63	2478.24	3426.87	3288.73	3377.37	3569.33	3584.01	3520.89	3479.59	3367.91	3506.13	3638.51	2502.43	3334.74	2520.76	3497.94	3347.98	3616.28	3713.04	3568.29	3615.38	3473.51	2468.31	3558.46	3614.59	3345.68	3589.97	3563.68	3429.18	3683.64	3572.48	3666.85	3671.1	3545.33	3586.45	3801.83	3389.4	3561.98	3668.9	3822.81	3812.68	3746.74	3825.76	3503.88	3675.37
	69.5	3601.64	3397.4	3391.31	3309.49	2477.75	3411.83	3272.69	3361.34	3557.19	3567.75	3505.79	3466.36	3354.34	3490.2	3625.84	2502.45	3322.73	2520.32	3480.02	3332.81	3598.24	3695.74	3552.88	3600.22	3458.8	2468.06	3543.92	3595.97	3333.19	3572.87	3546.16	3411.26	3667.03	3558.69	3650.4	3653.41	3529.33	3571.11	3784.04	3376.73	3544.43	3651.04	3804.08	3794.14	3728.65	3806.52	3490.21	3658.34
	70	3585.68	3383.11	3376.86	3294.48	2477.75	3396.71	3256.95	3345.39	3544.4	3551.3	3490.29	3452.54	3340.86	3474.28	3613.02	2502.67	3310.67	2519.87	3462.5	3317.57	3580.75	3679.19	3537.69	3584.99	3444.34	2467.89	3529.07	3577.28	3320.85	3556.01	3528.71	3393.18	3650.4	3544.05	3634	3635.97	3513.29	3555.7	3766.54	3363.76	3526.7	3632.64	3784.71	3775.38	3711.22	3787.77	3476.32	3640.95
	70.5	3569.64	3368.56	3362.76	3279.57	2477.63	3381.61	3241.21	3329.46	3531.29	3535.43	3474.9	3438.42	3327.86	3458.27	3599.85	2502.88	3298.64	2519.81	3445.34	3302.1	3563.23	3663.09	3522.54	3569.5	3430.15	2467.38	3514.37	3559.14	3308.36	3539.14	3511.14	3375.26	3633.8	3528.91	3618.03	3619.22	3497.22	3539.89	3748.33	3350.55	3509.31	3614.57	3765.36	3756.77	3694.66	3768.96	3461.94	3623.46
	71	3553.63	3354.19	3349.14	3264.68	2477.66	3366.5	3225.66	3313.75	3517.66	3519.58	3459.38	3423.99	3314.31	3442.65	3586.18	2502.67	3287.02	2519.99	3428.16	3286.23	3546.29	3647.18	3507.5	3553.47	3416.14	2467.12	3499.61	3541.09	3295.94	3522.1	3493.65	3357.16	3616.84	3513.33	3602.03	3602.72	3481.42	3524.47	3729.72	3337.1	3491.97	3596.12	3745.75	3737.95	3678.26	3750.23	3447.57	3605.89
	71.5	3537.36	3339.84	3335.74	3249.76	2477.52	3351.48	3210.4	3298.62	3503.91	3503.98	3444.23	3409.7	3301.18	3427.15	3572.1	2502.5	3275.27	2519.95	3410.86	3270.42	3529.66	3631.29	3492.61	3537.77	3402.63	2466.87	3484.66	3523.3	3283.59	3504.86	3475.87	3339.25	3599.86	3497.87	3586.11	3586.26	3465.74	3509.26	3710.58	3323.74	3474.3	3577.51	3726.15	3718.91	3661.82	3731.62	3432.89	3588.12
	72	3521.18	3325.5	3322.64	3235.23	2477.46	3336.4	3195.46	3283.63	3490.01	3488.72	3429.21	3395.92	3288.09	3411.26	3558.12	2502.21	3263.31	2519.97	3393.94	3254.6	3513.29	3615.43	3478.05	3522.07	3389.07	2466.58	3469.88	3505.77	3271.1	3487.36	3458.04	3321.75	3582.81	3482.39	3570.35	3570.26	3450.07	3494.11	3691.27	3310.44	3456.41	3558.85	3706.84	3699.95	3645.62	3713.29	3418.27	3570.1
	72.5	3504.86	3311.21	3309.61	3220.77	2477.04	3321.3	3180.73	3268.75	3476.49	3473.95	3414.51	3382.31	3274.92	3395.37	3543.97	2501.61	3251.26	2519.9	3377.16	3239.06	3497.09	3599.47	3463.69	3506.54	3375.45	2466.11	3455.28	3488.67	3258.22	3469.6	3440.42	3304.57	3566.06	3467.33	3554.73	3554.43	3434.41	3478.64	3671.55	3297.44	3438.74	3540.68	3687.54	3681.1	3629.54	3695.13	3403.65	3552.3
	73	3488.6	3296.92	3296.77	3206.49	2476.57	3306.35	3166.19	3254.29	3462.64	3458.87	3399.74	3369.07	3261.61	3379.46	3529.85	2500.88	3239.46	2519.33	3360.38	3223.72	3480.91	3583.87	3449.48	3491.49	3361.61	2465.96	3440.33	3471.77	3245.56	3451.81	3423.37	3287.58	3549.31	3452.47	3539.04	3538.48	3418.95	3463.3	3651.84	3284.63	3420.99	3522.3	3668.36	3662.06	3613.69	3677.16	3389.26	3534.72
	73.5	3472.62	3282.72	3283.98	3192.67	2475.95	3291.31	3151.82	3240.01	3449.4	3444.02	3385.26	3356.14	3248.89	3363.5	3515.82	2500.32	3227.58	2518.46	3343.96	3208.93	3464.26	3568.32	3435.67	3476.93	3348.26	2465.51	3425.37	3455.02	3232.93	3434.07	3406.18	3270.76	3532.6	3438.05	3523.71	3522.8	3403.27	3447.67	3632.08	3272.25	3403.6	3504.17	3649.32	3643.38	3597.95	3659.55	3374.8	3517.08
	74	3456.71	3268.52	3271.25	3179.05	2475.5	3276.31	3137.54	3225.56	3436.11	3429.12	3370.84	3343.41	3236.53	3347.64	3502.09	2499.73	3215.87	2517.49	3328.12	3194.42	3447.37	3552.97	3421.69	3462.49	3335.01	2465.16	3410.72	3438.24	3220.29	3416.39	3389.25	3254.29	3515.76	3423.52	3508.72	3507.06	3387.6	3431.86	3612.51	3259.83	3386.7	3486.18	3630.38	3624.92	3582.39	3642.35	3360.62	3499.38
	74.5	3440.9	3254.26	3258.48	3165.06	2474.91	3261.57	3123.19	3211.28	3422.62	3413.93	3356.51	3330.56	3224.53	3332.19	3488.14	2499.02	3204.57	2516.36	3312.15	3180.05	3430.36	3537.48	3407.67	3448.47	3322.04	2464.69	3395.9	3421.49	3207.78	3399.12	3372.28	3237.92	3498.79	3409.12	3493.87	3491.52	3371.92	3416.06	3592.2	3247.46	3370	3468.49	3611.13	3606.34	3566.57	3624.8	3346.51	3481.74
	75	3424.74	3239.24	3245.63	3150.69	2474.44	3246.87	3108.64	3197.16	3407.81	3398.48	3341.72	3317.58	3212.41	3316.38	3474.31	2498.46	3193.67	2515.28	3295.88	3165.67	3412.26	3521.23	3393.19	3434.37	3308.66	2464.11	3380.71	3404.27	3195.62	3381.61	3354.93	3221.52	3480.46	3394.59	3478.84	3475.21	3355.46	3400.47	3571.15	3235.01	3352.79	3450.37	3591.68	3587.51	3550.41	3606.69	3332.29	3463.56
	75.5	3407.98	3223.68	3232.26	3135.65	2474.27	3231.87	3093.84	3182.52	3391.22	3382.7	3326.56	3303.92	3199.82	3299.87	3460.33	2497.47	3182.39	2514.13	3279.1	3150.94	3392.8	3503.95	3378.58	3419.37	3294.85	2463.01	3365.43	3386	3183.23	3363.68	3336.8	3204.47	3460.59	3379.65	3463.37	3457.96	3337.89	3384.48	3549.33	3222.06	3335.13	3431.64	3571.53	3568.37	3533.14	3588.44	3317.27	3444.27
	76	3390.03	3207.1	3218.1	3119.66	2473.96	3216.63	3078.37	3167.17	3371.88	3366.32	3310.46	3289.54	3186.32	3282.48	3446.11	2496.35	3170.54	2513.14	3261.65	3135.55	3372.06	3485.69	3363.23	3403.86	3279.71	2461.7	3349.35	3367.05	3170.38	3344.79	3318.29	3186.91	3439.05	3363.83	3446.88	3439.07	3319.53	3367.92	3526.4	3208.37	3316.14	3412.34	3550.57	3548.26	3515.06	3569.14	3301.92	3424.03
	76.5	3370.98	3189.44	3203.11	3102.77	2473.2	3200.78	3062.33	3151.26	3350.14	3349.34	3293.23	3274.18	3171.72	3264.07	3431.05	2494.91	3157.81	2512.05	3242.89	3119.52	3349.25	3465.97	3347.61	3387.32	3263.1	2460.03	3332.18	3346.9	3157.07	3324.9	3298.87	3168.44	3415.2	3347.42	3429.33	3418.96	3299.82	3350.53	3501.87	3193.81	3295.88	3392.18	3528.19	3527.08	3495.81	3548.72	3286.08	3402.58
	77	3350.82	3170.81	3187.25	3085.36	2472.2	3183.9	3045.87	3134.6	3325.79	3331.49	3275.03	3258.2	3155.89	3244.91	3415.26	2493.31	3144.02	2510.93	3223.27	3102.8	3323.77	3445.13	3331.17	3369.81	3245.26	2458.19	3314.06	3325.71	3143.01	3303.66	3278.54	3149.24	3388.7	3330.07	3410.56	3396.97	3278.63	3332.21	3476.86	3178.22	3274.69	3370.55	3505.09	3504.91	3475.7	3527.53	3269.33	3379.7
	77.5	3330.57	3152.31	3170.69	3067.87	2471.03	3166.34	3029.13	3117.31	3300.03	3312.77	3256.64	3241.69	3139.23	3225.79	3398.47	2491.48	3129.08	2509.53	3203.18	3085.42	3296.65	3424.39	3314.36	3351.54	3226.99	2456.34	3295.27	3303.84	3128.16	3282.07	3257.81	3129.4	3361.16	3311.97	3391.09	3374.67	3257.01	3312.69	3451.85	3161.62	3253.48	3347.81	3481.61	3482.47	3455.24	3506.07	3251.98	3356.33
	78	3310.52	3133.89	3153.88	3050.65	2469.67	3148.49	3012.26	3100.17	3274.09	3294.06	3238.13	3225.26	3122.72	3207.12	3380.77	2489.98	3114.01	2508.31	3183.41	3068.03	3268.99	3403.76	3297.23	3333.44	3208.55	2454.73	3276.07	3282.17	3113.13	3260.65	3237.08	3109.89	3332.76	3293.53	3371.59	3352.91	3235.54	3292.78	3427.16	3144.44	3232.4	3324.47	3458.23	3459.75	3435.16	3484.19	3235.08	3333
	78.5	3291.25	3116.17	3137.25	3033.94	2468.32	3130.6	2996.06	3083.17	3248.43	3275.72	3220.03	3209.37	3106.83	3189.12	3362.42	2488.3	3099.07	2506.88	3163.67	3050.89	3240.55	3383.55	3280.4	3315.14	3190.52	2453.15	3257.36	3260.45	3098.25	3239.92	3216.56	3090.82	3304.08	3275.51	3352.6	3332.35	3214.05	3272.84	3403.38	3127.1	3212.31	3300.32	3435.26	3437.46	3415.42	3463.1	3218.47	3309.78
	79	3273.07	3099.22	3121.04	3018.03	2467.16	3113.27	2980.37	3066.25	3223.37	3257.89	3203.06	3194.22	3091.22	3171.96	3344.04	2486.76	3084.76	2505.41	3144.91	3033.6	3212.77	3364.44	3263.82	3297.63	3173.43	2451.71	3239.43	3239.6	3083.67	3220.12	3196.47	3071.74	3276.14	3257.91	3334.2	3312.72	3193.18	3253.28	3379.71	3110.19	3193.01	3276.01	3413.14	3415.88	3396.38	3442.56	3201.99	3287.23
	79.5	3255.92	3083.18	3105.45	3002.85	2466.18	3096.58	2965.1	3048.62	3199.52	3241.1	3186.85	3179.4	3076.61	3155.61	3325.93	2485.29	3071.04	2503.86	3126.92	3015.55	3186.47	3346.55	3248.12	3280.66	3157.15	2450.47	3222.26	3219.44	3069.79	3201.45	3177.32	3051.16	3249.86	3240.9	3316.24	3294.57	3173.26	3234.3	3355.68	3093.78	3174.39	3252.36	3391.79	3395.15	3378.24	3423.38	3186.57	3265.72
	80	3239.2	3067.98	3090.4	2987.84	2465.16	3080.68	2950.42	3029.86	3177.04	3225.25	3171.04	3165.22	3063.08	3139.98	3308.49	2483.74	3058.03	2502.41	3109.65	2995.7	3161.94	3328.97	3233.03	3264.38	3141.67	2449.45	3205.9	3199.92	3056.39	3183.33	3158.88	3028.44	3224.83	3224.39	3298.86	3277.47	3153.93	3216.6	3331.01	3077.81	3155.92	3229.8	3371.34	3374.71	3360.36	3404.89	3171.74	3244.75
	80.5	3222.83	3053.63	3075.99	2973.38	2463.96	3065.48	2936.39	3009.49	3155.83	3209.47	3155.58	3151.3	3049.56	3125.16	3292.27	2482.15	3045.19	2501.11	3092.51	2973.72	3138.72	3311.48	3217.9	3248.44	3126.4	2448.5	3190.3	3180.19	3043.2	3165.39	3141.19	3002.77	3201.77	3207.99	3281.89	3260.13	3135.1	3199.86	3305.6	3062.76	3137.79	3208.22	3351.65	3353.67	3341.74	3386.64	3156.88	3224.69
	81	3203.75	3039.83	3062.17	2959.17	2462.98	3050.82	2922.41	2987.38	3136.25	3190.19	3137.32	3137.4	3034.87	3110.8	3277.16	2480.83	3032.52	2500.08	3076.2	2949.57	3117.33	3290.28	3199.41	3233.06	3109.34	2447.78	3174.94	3160.12	3030.17	3147.85	3123.98	2973.81	3180.32	3187.05	3264.99	3240.1	3116.96	3183.44	3279.2	3048.21	3119.79	3187.94	3332.48	3326.11	3317.9	3363.51	3139.04	3205.41
	81.5	3175.75	3026.69	3048.98	2945.28	2462.05	3036.26	2908.74	2963.24	3118	3161.4	3109.55	3123.5	3015.26	3096.92	3263.18	2479.7	3019.91	2499.48	3059.92	2923.9	3096.94	3258.31	3171.33	3217.65	3085.09	2447.28	3159.91	3138.53	3017.13	3130.37	3107.54	2941.94	3160.17	3154.91	3248.27	3211.44	3099.46	3167.1	3254.35	3033.94	3102.07	3168.68	3313.92	3283.74	3281.24	3328.27	3113.37	3186.54
	82	3131.86	3013.73	3035.93	2931.46	2461.26	3022.15	2895.05	2938.43	3100.9	3116.16	3066.19	3109.62	2984.7	3082.67	3249.88	2478.87	3007.18	2499.08	3043.94	2898.19	3077.57	3208.07	3127.09	3202.49	3047.13	2446.77	3145.34	3115.48	3003.96	3112.77	3091.58	2909.61	3140.65	3104.95	3232.14	3166.28	3082.34	3150.45	3230.71	3020.04	3084.22	3149.79	3295.74	3218.83	3224.14	3271.81	3072.48	3167.64
	82.5	3067.54	3000.42	3023.4	2918.57	2460.78	3008.12	2881.33	2912.81	3084.43	3050.37	3003.09	3095.5	2938.73	3067.93	3237.17	2478.28	2994.4	2498.86	3028.4	2873.47	3058.16	3136.32	3062.81	3186.54	2990.99	2446.1	3131.16	3091.08	2990.84	3094.9	3075.77	2877.45	3121.41	3033.75	3215.53	3098.56	3065.52	3133.03	3208.26	3006.31	3066.76	3131.15	3277.5	3127.96	3143.1	3188.98	3011.89	3148.78
	83	2982.6	2986.76	3010.72	2905.69	2460.48	2993.72	2867.35	2886.44	3068.14	2964.41	2920.46	3078.79	2876.45	3052.41	3224.24	2477.88	2981.55	2498.58	3013.25	2849.76	3038.91	3043.87	2979.14	3167.14	2916.62	2445.45	3116.98	3066.28	2977.65	3076.69	3059.93	2845.94	3101.95	2942.21	3194.33	3008.22	3048.83	3114.21	3186.67	2991.94	3049.1	3112.57	3259.04	3013.52	3039.68	3080.53	2931.34	3129.25
	83.5	2882.73	2972.64	2997.97	2892.76	2460.15	2978.8	2853.04	2860.02	3051.17	2865.38	2824.4	3053.16	2800.37	3035.65	3211.3	2477.31	2968.58	2498.15	2997.79	2827.22	3019.14	2938.34	2882.9	3136.87	2828.18	2444.75	3102.78	3041.41	2964.4	3057.55	3043.85	2815.23	3081.62	2838.99	3160.89	2900.2	3032.01	3094.4	3165.27	2976.77	3030.79	3093.38	3240.43	2887.48	2923.65	2956.02	2836.31	3108.63
	84	2780.49	2957.33	2984.34	2879.25	2459.95	2963.03	2837.87	2833.34	3033	2765.79	2727.81	3012.06	2719.27	3016.92	3197.5	2476.92	2954.9	2497.56	2981.65	2805.39	2997.59	2833.88	2786.73	3089.06	2736.37	2443.87	3087.68	3017.06	2950.65	3037.11	3026.42	2785.83	3058.88	2737.8	3107.69	2787.39	3014.05	3073.33	3141.7	2960.19	3011.02	3072.66	3221.62	2766.6	2810.74	2831.03	2738.09	3086.79
	84.5	2690.05	2939.95	2968.64	2863.46	2459.81	2943.91	2821.24	2804.17	3011.6	2679.59	2644.02	2953.04	2644.62	2995.48	3181.04	2476.37	2939.17	2496.93	2961.66	2783.51	2970.98	2745.43	2703.77	3020.6	2654.71	2443.04	3069.51	2990.42	2933.96	3012.46	3004.03	2757.38	3030.67	2652.48	3031.53	2685.79	2994.02	3050.03	3114.6	2940.85	2988.58	3048.85	3202.26	2667.08	2716.21	2722.93	2650.51	3062.71
	85	2621.46	2916.85	2946.18	2840.18	2459.38	2917.64	2799.72	2769.72	2982.31	2615.61	2581.72	2876.06	2585.43	2967.72	3157.51	2475.93	2918.42	2496.15	2931.68	2761.78	2934.14	2680.81	2642.77	2933.04	2592.25	2442.49	3043.78	2955.31	2911.51	2980.21	2971.63	2730.5	2991.23	2590.64	2934.03	2607.6	2969.88	3021.97	3080.61	2916.99	2958.83	3017.41	3182.21	2596.64	2648.46	2643.32	2583.76	3033.79
	85.5	2575.98	2883.31	2913.94	2807.21	2459.13	2882.93	2772.43	2730.02	2941.89	2574.86	2541.76	2786.44	2544.99	2931.02	3123.65	2475.36	2891.36	2495.37	2888.77	2740.03	2882.99	2640.22	2604.12	2832.73	2550.31	2441.94	3007.55	2908.04	2881.19	2938.67	2926.41	2704.98	2936.83	2552.21	2823.43	2555.22	2937.95	2986.48	3035.17	2886.08	2917.55	2973.8	3160.28	2554.43	2607.18	2592.97	2539.73	2996.29
	86	2551.3	2837.05	2870.25	2764.16	2458.83	2839.41	2739.98	2684.6	2890.33	2553.34	2521.02	2697.08	2521.74	2885.24	3077.48	2475.1	2857.73	2494.84	2832.92	2716.68	2817.79	2619.86	2584.26	2734.7	2526.9	2441.44	2959.87	2848.9	2841.58	2887.7	2868.7	2679.86	2868.5	2532.69	2715.75	2526.11	2895.29	2940.74	2975.35	2845.81	2862.71	2915.68	3131.14	2533.98	2587.13	2566.78	2515.96	2947.4
	86.5	2540.9	2779.3	2816.3	2711.29	2458.53	2788.13	2703.17	2634.87	2829.37	2544.7	2512.72	2621.42	2511.19	2830	3019.86	2474.39	2817.78	2494.23	2765.72	2692.38	2742	2612.26	2576.62	2653.16	2516.5	2441.01	2902.15	2779.02	2792.78	2828.41	2800.81	2654.94	2789.57	2525.44	2626.47	2513.5	2840.65	2883.3	2901.16	2795.71	2795.09	2843.81	3086.48	2526.75	2579.97	2556.81	2506.05	2885.17
	87	2537.39	2712.84	2755.64	2652.62	2457.98	2732.71	2664	2585.25	2763.79	2541.62	2509.94	2565.77	2507.19	2766.66	2954.67	2473.77	2774.22	2493.75	2693.38	2666.32	2662.09	2609.64	2574.58	2594.54	2512.02	2440.54	2837.48	2704.65	2738.56	2766.45	2730.32	2630.07	2707.49	2523.25	2562.48	2509	2775.19	2815.32	2816.05	2737.57	2718.33	2762.24	3023.41	2524.06	2577.93	2554.02	2503.19	2811.38
	87.5	2535.69	2646.03	2696.87	2597.69	2457.57	2680.65	2627.77	2543.73	2703.58	2539.55	2508.34	2530.81	2505.06	2701.93	2890.82	2473.2	2731.25	2493.52	2627.84	2638.84	2590.37	2607.52	2573.4	2558.57	2508.24	2439.97	2774.44	2638.38	2683.82	2709.02	2668.12	2605.16	2634.87	2522.03	2523.42	2506.18	2703.5	2742.25	2727.41	2675.81	2641.33	2680.14	2942.95	2521.92	2576.03	2552.4	2501.91	2731.25
	88	2534.4	2588.6	2647.38	2552.07	2457.03	2635.46	2596.05	2511.31	2656.04	2537.56	2506.94	2513.7	2502.87	2641.69	2836.24	2472.59	2691.54	2493.25	2575.7	2611.03	2535.03	2605.14	2572.18	2541.72	2504.24	2439.43	2720.16	2587.33	2633.21	2659.86	2620.08	2581.42	2579.76	2520.97	2505.11	2503.08	2633.47	2671.59	2645.87	2616.83	2574.03	2607.74	2847.98	2519.46	2573.78	2550.57	2500.21	2653.57
	88.5	2532.54	2545.96	2610.1	2517.55	2456.46	2598	2568.12	2488.92	2623.1	2535.76	2505.71	2507.86	2500.41	2588.71	2794.98	2471.91	2655.93	2492.85	2538.33	2585.65	2497.85	2602.21	2571.05	2536.31	2499.47	2439.01	2676.98	2551.65	2589.89	2619.43	2586.92	2561.53	2542.75	2520.09	2499.26	2499.29	2572.16	2610.16	2580.02	2566.48	2522.06	2551.81	2749.59	2516.52	2570.89	2548.65	2497.69	2586.69
	89	2530.07	2518.02	2584.79	2495.08	2455.78	2567.37	2543.83	2476.21	2603.82	2533.71	2504.57	2506.39	2497.11	2546.2	2767.48	2471.6	2624.87	2492.61	2515.01	2561.98	2476.69	2598.79	2570.07	2534.87	2493.74	2438.68	2644.93	2530.79	2555.44	2587.92	2567.05	2545.57	2522.41	2518.9	2497.85	2494.97	2524.69	2562.79	2533.2	2527.83	2487.09	2513.97	2664.9	2513.09	2567.27	2546.3	2494.56	2535.61
	89.5	2527.28	2503.44	2569.61	2482.7	2455.25	2543.59	2522.73	2470.78	2595.48	2531.49	2503.78	2505.88	2493.64	2516.34	2752.55	2471.28	2598.16	2492.4	2502.85	2542.41	2468.34	2595.08	2568.85	2533.91	2486.98	2438.39	2624.48	2521.24	2529.33	2562.8	2555.88	2532.89	2514.37	2517.37	2496.98	2489.89	2492.52	2531.5	2504.58	2501.84	2467.21	2492.48	2601.16	2509.64	2562.91	2543.77	2490.85	2501.29
	90	2523.65	2497.94	2560.67	2475.76	2454.92	2523.8	2504.03	2467.83	2592.67	2528.96	2502.89	2505.43	2489.73	2496.96	2745.54	2470.77	2576.24	2491.96	2496.13	2527	2465.82	2591.65	2567.55	2533.19	2479.83	2438.18	2611.81	2516.45	2510.69	2540.9	2548.18	2523.22	2511.87	2515.41	2496.28	2484.49	2473.57	2513.62	2490.3	2486.49	2457.87	2482.7	2557.74	2505.75	2558.52	2540.93	2486.4	2481.73
	90.5	2519.99	2496.29	2554.2	2471.59	2454.69	2506.89	2488.24	2466.16	2591.44	2525.94	2501.81	2504.95	2485.4	2485.38	2742.2	2470.44	2558.25	2491.66	2491.55	2514.94	2464.83	2588.4	2566.63	2532.31	2472.67	2437.9	2603.25	2512.48	2497.2	2520.78	2540.15	2515.68	2510.81	2513.58	2495.44	2479.3	2463.9	2505.02	2484.74	2478.52	2453.96	2479.19	2533.26	2501.99	2554.32	2538.36	2482.34	2472.12
	91	2516.77	2495.39	2549.24	2469.07	2454.8	2493.47	2476.22	2465.23	2590.26	2522.88	2500.62	2504.55	2481.45	2479.55	2740.23	2470	2543.97	2491.4	2488.07	2505.14	2463.84	2585.35	2565.61	2531.27	2466.11	2437.55	2597.57	2509.03	2487.17	2503.58	2531.32	2508.61	2509.96	2511.88	2494.66	2474.74	2459.49	2501.88	2482.82	2474.86	2452.22	2477.87	2522.16	2498.94	2550.83	2536.01	2478.88	2467.22
	91.5	2514.16	2494.89	2545.59	2467.27	2455.02	2484.15	2467.82	2464.63	2588.96	2520.42	2499.8	2504.06	2478.36	2477.18	2739.05	2469.51	2534.15	2491.05	2485.58	2498.72	2462.86	2582.85	2564.65	2530.15	2460.8	2437.09	2594.25	2505.88	2479.76	2488.8	2522.18	2501.86	2508.86	2510.32	2493.76	2470.79	2457.31	2500.76	2482.2	2473.4	2451	2477.39	2515.95	2496.43	2548.45	2534.29	2476.14	2464.45
	92	2512.1	2494.53	2543.05	2466.16	2455.36	2477.79	2462.38	2464.08	2587.73	2518.31	2498.75	2503.12	2475.55	2476.25	2738.19	2469	2528.08	2490.66	2483.78	2494.08	2461.64	2580.85	2564	2529.24	2456.9	2436.78	2591.78	2503.04	2474.42	2477.33	2513.7	2495.91	2507.75	2508.99	2492.92	2467.98	2455.92	2499.95	2481.85	2472.67	2450.19	2477.09	2510.72	2494.06	2547.07	2533.06	2473.92	2462.53
	92.5	2510.7	2494.14	2541.4	2465.51	2455.5	2474.07	2459.17	2463.55	2586.55	2516.97	2497.93	2502.34	2473.74	2475.88	2737.7	2468.68	2524.13	2490.4	2482.47	2490.34	2460.82	2578.7	2563.23	2528.39	2454.27	2436.15	2589.99	2500.77	2470.08	2469.27	2505.76	2490.56	2506.8	2508.11	2491.85	2465.86	2454.78	2499.38	2481.67	2472.39	2449.85	2476.89	2506.89	2492.28	2546.2	2532.29	2472.56	2460.79
	93	2509.7	2493.64	2540.4	2465.2	2455.61	2472.13	2457.01	2463.44	2585.54	2516.63	2497.59	2501.78	2472.99	2475.47	2737.34	2468.41	2521.81	2490.06	2481.27	2487.85	2460.19	2576.9	2562.43	2528.02	2452.78	2435.82	2588.71	2499.1	2466.73	2464.23	2499.93	2485.59	2505.63	2507.19	2491.03	2464.14	2453.58	2498.97	2481.38	2472.22	2449.42	2476.33	2504.31	2490.87	2545.69	2531.68	2471.3	2459.23
	93.5	2509.09	2493.32	2539.47	2465.14	2455.42	2470.86	2455.53	2463.44	2585.14	2516.62	2497.33	2501.22	2472.37	2475.24	2737.47	2468.23	2520.89	2489.71	2480.37	2486.36	2459.89	2575.67	2561.88	2528.09	2451.73	2435.52	2587.71	2497.76	2464.31	2460.99	2495.91	2481.29	2504.89	2506.51	2490.2	2462.77	2452.39	2498.55	2481.25	2471.82	2449.1	2475.73	2502.73	2489.49	2545.12	2531.33	2470.43	2458.22
	94	2508.94	2492.42	2538.89	2465.66	2455.19	2470.3	2454.43	2463.4	2584.46	2517.1	2497.2	2500.81	2472.23	2475.03	2737.32	2468.17	2520.21	2489.32	2479.17	2485.59	2459.25	2574.79	2561.41	2528.12	2451.11	2435.96	2587.08	2496.78	2462.6	2459.6	2493.59	2477.73	2504.48	2505.93	2489.72	2461.19	2451.09	2498.97	2480.99	2470.93	2448.6	2474.43	2501.91	2488.66	2544.57	2530.67	2469.25	2456.98
	94.5	2508.78	2491.53	2538.28	2466.22	2454.86	2469.87	2453.79	2463.42	2584.04	2517.91	2497.29	2500.75	2472.5	2474.82	2737.26	2468.2	2519.73	2488.89	2478.06	2484.8	2458.99	2573.95	2560.94	2528.45	2450.63	2436.33	2586.59	2495.96	2461.12	2458.74	2492.32	2474.13	2504.1	2505.41	2489.26	2459.58	2449.64	2499.46	2480.74	2470.13	2448.03	2473.05	2501.66	2487.94	2543.86	2530.02	2468.21	2455.88
	95	2509.63	2489.38	2538.35	2467.69	2454.48	2469.91	2453.13	2463.43	2582.49	2519.32	2497.57	2500.45	2472.97	2474.31	2736.17	2468.32	2518.96	2488.37	2476.1	2485.98	2457.27	2574.17	2560.82	2527.77	2450.58	2438.24	2586.46	2495.58	2460.09	2458.59	2492.39	2471.85	2504.35	2504.87	2489.45	2457.18	2448.05	2501.05	2480.46	2467.96	2446.96	2470.53	2501.6	2488.34	2543.53	2528.8	2466.42	2453.83
[truncated: 24 more columns]
