# Supplementary material for: Clinical Value and Potential Mechanisms of Oxysterol-Binding Protein Like 3 (OSBPL3) in Human Tumors
Source: Front Mol Biosci. 2021 Oct 19;8:739978. doi: 10.3389/fmolb.2021.739978 (PMC8560696; doi:10.3389/fmolb.2021.739978)
Supplement: Supplementary file 1 [file DataSheet3.ZIP › 1.16.2015/admin_2015-01-16 08-42-10_CC005309 - Melt Curve Derivative Results.xls]

## Sheet: SYBR
	Temperature	A9	B1	B2	B3	B4	B5	B6	B7	B8	B9	B10	B11	B12	C1	C2	C3	C4	C5	C6	C7	C8	C9	C10	C11	C12	D1	D2	D3	D4	D5	D6	D7	D8	D10	D11	D12	E1	E2	E3	E4	E5	E6	E8	E9	E10	E11	E12	F1
	65	14.6141	13.1148	12.8909	15.029	0.302586	13.8021	15.3146	14.7049	10.7375	12.3684	11.7789	8.64892	10.3574	15.2457	10.8347	-0.290864	9.16785	0.131221	17.738	14.6729	17.6702	16.2449	13.4701	12.3146	12.8355	-0.0749826	10.6489	16.9399	11.184	17.3208	17.7436	17.0791	17.2646	12.559	15.4631	15.3667	14.7302	14.3557	17.9802	12.1799	17.6579	17.4655	17.5967	16.17	17.5543	17.4055	11.142	16.6884
	65.5	31.6638	28.4154	27.9304	32.5629	0.655603	29.9046	33.1817	31.8607	23.2646	26.7982	25.5209	18.7393	22.4411	33.0324	23.4752	-0.630206	19.8637	0.284312	38.4323	31.7912	38.2855	35.1972	29.1851	26.6816	27.8103	-0.162462	23.0725	36.7031	24.2319	37.5283	38.4445	37.0046	37.4065	27.2112	33.5034	33.2945	31.9154	31.1041	38.9572	26.3897	38.2589	37.842	38.1261	35.035	38.0343	37.7119	24.141	36.1583
	66	29.2281	26.2296	25.7819	30.058	0.605172	27.6042	30.6293	29.4099	21.475	24.7368	23.5577	17.2978	20.7149	30.4915	21.6694	-0.581729	18.3357	0.262442	35.476	29.3457	35.3405	32.4898	26.9401	24.6292	25.671	-0.149965	21.2977	33.8798	22.368	34.6415	35.4872	34.1581	34.5291	25.118	30.9262	30.7334	29.4604	28.7114	35.9605	24.3598	35.3159	34.9311	35.1933	32.34	35.1086	34.811	22.284	33.3769
	66.5	29.2281	26.2296	25.7819	30.058	0.605172	27.6042	30.6293	29.4099	21.475	24.7368	23.5577	17.2978	20.7149	30.4915	21.6694	-0.581729	18.3357	0.262442	35.476	29.3457	35.3405	32.4898	26.9401	24.6292	25.671	-0.149965	21.2977	33.8798	22.368	34.6415	35.4872	34.1581	34.5291	25.118	30.9262	30.7334	29.4604	28.7114	35.9605	24.3598	35.3159	34.9311	35.1933	32.34	35.1086	34.811	22.284	33.3769
	67	29.2281	26.2296	25.7819	30.058	0.605172	27.6042	30.6293	29.4099	21.475	24.7368	23.5577	17.2978	20.7149	30.4915	21.6694	-0.581729	18.3357	0.262442	35.476	29.3457	35.3405	32.4898	26.9401	24.6292	25.671	-0.149965	21.2977	33.8798	22.368	34.6415	35.4872	34.1581	34.5291	25.118	30.9262	30.7334	29.4604	28.7114	35.9605	24.3598	35.3159	34.9311	35.1933	32.34	35.1086	34.811	22.284	33.3769
	67.5	29.0468	26.0879	25.59	30.0253	0.549695	27.4868	30.5457	29.3027	21.3799	24.3949	23.3485	17.0365	20.5626	30.3808	21.5199	-0.572108	18.0162	0.197733	35.418	29.3162	35.2996	32.2997	26.6931	24.4734	25.4993	-0.170942	20.9814	33.7495	22.2147	34.6559	35.4356	34.1126	34.5988	25.0516	30.8185	30.5001	29.362	28.6313	35.9594	24.3221	35.2463	34.9227	35.1359	32.1111	34.9688	34.6053	22.0685	33.3009
	68	30.3192	27.0328	26.8513	30.258	0.932043	28.228	31.0988	29.9631	21.978	26.55	24.5658	18.5936	21.3946	31.1148	22.4612	-0.674304	20.1249	0.687529	35.8505	29.494	35.5709	33.5942	28.3784	25.3657	26.5873	-0.0567492	22.9738	34.6095	23.2168	34.5831	35.8534	34.4079	34.1409	25.4217	31.502	32.0309	29.9801	29.1361	35.9839	24.567	35.7406	34.9463	35.4902	33.6064	35.9813	35.9654	23.459	33.8303
	68.5	31.5119	28.3428	28.742	30.4749	1.39219	29.6088	31.9009	31.321	23.0441	30.541	27.6635	22.0995	23.9478	32.2093	24.1944	-0.517132	23.2314	0.857858	36.0674	29.8768	35.9536	35.2263	30.3855	27.7239	28.5607	0.317631	26.6288	35.7882	24.7895	34.279	35.8511	34.8182	33.4543	26.5111	32.7599	34.3276	31.12	30.064	35.8908	24.9343	36.2582	35.228	36.1441	35.8985	36.7405	37.9387	25.7045	34.4027
	69	31.6993	28.5941	29.3556	30.3634	1.25138	30.1074	32.1291	32.022	23.8186	32.3172	29.7856	25.2645	26.4942	32.1217	25.1132	-0.0937864	23.98	0.709892	35.8838	30.2039	36.1565	35.052	30.7023	29.7877	29.4086	0.54657	28.5919	36.7026	25.1143	34.1788	35.1821	35.4005	33.2486	27.2617	33.0614	35.2227	31.8139	30.5584	35.7061	25.1602	35.5508	35.524	36.9023	36.8018	36.3519	38.5097	26.891	34.1326
	69.5	32.0163	28.544	29.2353	30.1549	0.444132	30.1686	31.7921	32.0089	24.9531	32.8784	30.715	27.2275	27.2751	31.8021	25.4869	-0.229327	24.1058	0.977475	35.5014	30.3949	35.5357	33.871	30.6406	30.4724	29.2334	0.360804	29.5338	37.5051	24.796	33.9637	34.9155	36.0916	33.2351	28.3913	32.9064	35.2951	32.0807	30.7199	35.1442	25.6287	35.2543	36.334	38.1858	37.3835	35.65	38.0007	27.5719	34.3927
	70	32.0013	28.8612	28.5898	29.9087	0.0597718	30.2316	31.4697	31.9093	25.9191	32.3522	30.9467	27.9851	26.371	32.0043	25.928	-0.532566	24.1724	0.54154	34.607	30.6581	35.0059	32.5656	30.3213	30.6415	28.6369	0.713929	29.5918	36.8493	24.8209	33.6677	35.028	36.0014	33.1771	29.8558	32.3447	34.1911	32.1582	31.3028	35.5982	26.1891	35.1617	36.5027	38.7765	37.3606	33.9153	37.4934	28.3171	34.9272
	70.5	32.021	28.966	27.7069	29.7848	0.0738124	30.225	31.3309	31.7296	26.7663	31.661	30.9452	28.634	26.5371	31.6693	26.8309	0.00633392	23.6165	-0.21924	34.2476	31.3879	34.5108	31.9409	30.2102	31.6204	28.2418	0.835422	29.4049	36.1417	24.9449	33.8792	35.0286	36.0337	33.5451	30.8205	31.9177	33.1406	31.8992	31.3251	36.8581	26.7148	34.6207	36.4435	38.96	37.3646	32.8017	37.5644	28.7723	35.0406
	71	32.2885	28.6953	26.9877	29.8707	0.107074	30.1178	30.8199	30.8273	27.4431	31.5023	30.7142	28.8442	26.7789	30.9878	27.8469	0.4307	23.2662	-0.172582	34.5468	31.7405	33.5257	31.7657	29.973	31.8259	27.4879	0.455385	29.7503	35.8633	24.7252	34.2528	35.2472	36.1093	33.9874	31.1163	31.9561	32.9939	31.4382	30.5767	37.7845	26.8606	34.9647	37.1188	39.302	37.9141	32.8467	37.382	29.0563	35.3224
	71.5	32.4586	28.7046	26.4695	29.4604	0.175858	30.0807	30.1965	30.0422	27.7337	30.8957	30.1626	28.0747	26.135	31.3655	28.0908	0.402731	23.7168	0.0506192	34.2701	31.6587	32.9747	31.7242	29.449	31.3636	26.9716	0.513608	29.7822	35.3529	24.7683	34.7334	35.6938	35.4321	34.0843	30.9797	31.6798	32.4855	31.328	30.2684	38.4619	26.6916	35.6515	37.3735	38.9009	38.0611	32.6701	36.9567	29.3562	35.8541
	72	32.4892	28.6272	26.1181	28.9538	0.449187	30.2189	29.6489	29.9141	27.387	29.9309	29.6778	27.3704	26.2339	31.8327	28.1231	0.885106	24.0823	-0.0360457	33.635	31.3936	32.5292	31.8808	28.8853	31.3009	27.1492	0.812947	29.2942	34.6213	25.4295	35.3066	35.5472	34.6385	33.8083	30.5746	31.3443	31.7274	31.3626	30.6324	39.0653	26.3204	35.5819	36.7993	38.5792	37.7661	32.2874	36.465	29.2679	35.8866
	72.5	32.6601	28.588	25.8606	28.8124	0.925742	30.0341	29.2622	29.3487	27.4096	29.8072	29.4738	26.8749	26.5903	31.7924	28.3111	1.41538	23.8502	0.601277	33.6	30.938	32.2797	31.5859	28.604	30.6374	27.5596	0.598121	29.5171	33.9457	25.6176	35.5941	34.6191	34.1335	33.4641	29.9244	31.3561	31.7979	31.0776	30.8179	39.4941	25.8411	35.4475	36.5159	38.5033	37.9304	31.9291	36.1655	29.004	35.3417
	73	32.2392	28.4903	25.612	28.0968	1.13509	29.9616	28.8946	28.6445	27.1393	29.9672	29.2788	26.1412	26.1087	31.901	28.1969	1.30996	23.6699	1.50051	33.2964	30.1443	32.7805	31.1182	27.9653	29.5554	27.2431	0.570788	30.0213	33.614	25.2569	35.5461	34.1864	33.843	33.4319	29.2258	31.088	31.6469	31.1087	30.9133	39.4871	25.1472	35.2335	36.5632	38.2178	37.7915	31.5711	35.6172	28.857	35.1843
	73.5	31.8542	28.3639	25.5045	27.3043	1.07152	30.1039	28.6038	28.7364	26.396	29.6656	28.8551	25.5766	25.0469	31.8917	27.7106	1.09796	23.6751	1.86267	32.1753	29.2278	33.5991	30.8628	27.7161	28.9886	26.5564	0.820078	29.5923	33.5075	25.2784	35.4904	34.134	33.2799	33.5254	28.9022	30.2838	31.4096	31.3893	31.4975	39.2183	24.7342	34.2619	36.1229	37.9152	37.0573	31.2402	34.6771	28.6526	35.3464
	74	31.6585	28.3319	25.4714	27.5144	1.02067	29.7451	28.5908	28.783	26.567	30.0545	28.6662	25.5236	24.2768	31.225	27.6503	1.33033	23.0431	2.13565	31.6657	28.8327	33.7647	30.6889	27.9538	28.4255	26.1363	0.791344	29.3535	33.4625	25.2085	34.8923	33.7967	32.7713	33.6079	28.9293	29.7509	31.1534	31.2216	31.6753	39.7298	24.7921	33.4386	35.5958	38.1442	36.9549	31.3003	34.6004	28.2251	35.2595
	74.5	31.8544	29.2044	25.5425	28.3074	1.12571	29.3519	28.8773	28.2795	28.046	30.631	29.0446	25.7469	23.9848	31.0758	27.7971	1.21853	22.0732	2.22563	32.1723	28.67	34.8961	31.5918	28.4896	27.8951	26.2426	0.988546	30.0158	33.7861	24.6178	34.6315	34.1908	32.6507	35.0612	28.8443	29.7763	31.6591	31.9514	31.3146	41.3539	24.7286	33.8005	35.6539	38.6217	37.3862	31.8387	35.6957	28.1963	35.6301
	75	32.7808	30.5343	26.0997	29.3248	0.597078	29.6485	29.2603	28.608	31.159	31.1804	29.8682	26.5488	24.5763	32.2357	27.7433	1.5016	22.0209	2.24627	32.992	29.0051	37.5283	33.4914	29.0483	29.0272	27.0361	1.66175	30.4019	35.4526	24.4113	35.3274	35.4841	33.3692	38.1493	29.3417	30.3683	33.4161	34.0242	31.4576	42.8073	25.2823	34.7244	36.8205	39.5012	37.8512	33.3491	36.2691	29.2007	37.3951
	75.5	34.6238	32.0476	27.4856	30.9867	0.356793	30.1799	30.2112	29.9919	35.8264	32.1155	31.1348	27.9868	25.9831	33.8535	28.0808	2.12888	23.0408	2.13426	34.1018	30.0677	40.0851	35.4775	29.9286	30.4888	28.7769	2.44137	31.1957	37.2029	25.1963	36.7318	36.6239	34.5633	41.2855	30.728	31.8522	36.0886	35.8969	32.4771	44.6154	26.572	36.511	37.9891	40.9981	39.1232	35.3436	37.3984	30.4095	39.5114
	76	37.0145	34.2501	29.1452	32.9463	1.05539	30.9636	31.5648	31.2532	41.105	33.3059	33.324	29.7527	28.0539	35.8285	29.2042	2.54996	24.5051	2.03982	36.1768	31.4111	43.3202	37.9496	30.9591	31.9682	31.7708	2.97445	33.2167	39.0389	26.1152	38.7095	37.8388	35.9948	45.2298	32.2255	34.0074	38.9606	37.9578	33.8869	47.5678	28.2015	39.3221	39.3084	43.3532	41.2887	37.3278	39.7735	31.1011	41.6155
	76.5	39.3811	36.4916	30.861	34.4378	1.80554	32.7171	32.5417	32.5475	46.2494	34.7949	35.5866	31.4133	30.4728	37.7405	30.8269	3.06124	26.4808	2.17331	38.5147	32.7471	48.3583	40.8193	32.0538	34.1051	34.6139	3.56656	35.3639	41.4219	27.3079	41.2395	39.8301	37.7184	50.5563	33.732	36.383	42.2555	41.0491	35.6482	49.8066	30.132	41.6618	41.7549	45.6459	43.4821	39.491	41.7399	32.573	44.4578
	77	40.6212	37.3028	32.5159	35.0377	2.18282	34.5583	33.2376	34.0981	50.5148	36.7197	36.7258	32.6042	32.7121	38.4768	32.5523	3.52068	28.884	2.55376	39.8991	34.2169	52.9545	41.7818	33.3305	35.9773	36.2811	3.76469	37.0079	43.2744	29.007	43.0869	41.214	39.2155	54.3287	35.5425	38.434	44.6951	43.0747	37.9315	50.1494	32.2683	42.5731	44.5186	46.7132	44.7234	40.7652	42.6996	34.3216	46.4869
	77.5	40.4391	37.0243	33.5189	34.8145	2.55771	35.523	33.7698	34.5663	51.9856	37.6279	37.0018	33.1169	33.4134	37.8936	34.5462	3.33792	30.2203	2.64368	39.9429	34.9236	54.932	41.421	34.0473	36.4604	36.8554	3.46389	38.1869	43.6405	30.0445	43.1801	41.5645	39.5306	56.0737	36.7376	39.1728	44.3129	43.1552	39.624	49.8494	33.925	42.4601	46.1269	46.9953	45.2705	40.6606	43.528	34.4001	46.7976
	78	39.4736	36.2595	33.5475	34.0152	2.76753	35.8832	33.1772	34.1278	51.7337	37.1269	36.8209	32.4416	32.4286	36.7287	36.1942	3.14888	30.1334	2.61754	39.6299	34.5057	56.2929	41.0132	34.0593	36.5049	36.6523	3.18011	38.0973	43.4991	29.9871	42.2828	41.3154	38.5224	57.3499	36.5852	38.5883	42.3851	43.0471	39.9775	48.4382	34.6932	41.2808	47.5645	46.4737	45.1792	39.8835	43.1372	33.4581	46.6631
	78.5	37.5019	34.7047	32.9234	32.6472	2.54385	35.3368	31.8512	33.7736	50.8674	36.289	35.1287	31.0009	31.5586	35.1814	36.8886	3.25705	29.3274	2.91251	38.6225	34.2569	56.5906	39.4529	33.5009	35.9338	35.1827	3.04459	36.6786	42.6957	29.549	40.5959	40.7297	37.8244	56.9361	35.6491	37.379	40.2362	42.521	39.6034	47.2358	34.3521	39.3439	48.7026	45.156	43.9476	38.8689	41.7241	33.2172	45.9263
	79	35.2148	32.9933	31.8275	30.9822	2.11033	34.0632	30.9799	34.3591	49.0307	34.6912	33.0631	29.9523	30.3548	33.5004	36.6044	2.96985	28.0442	3.04044	36.7047	35.0713	54.2646	36.8645	32.3377	34.4634	33.3513	2.68095	35.1149	40.9661	28.4962	38.3971	39.2901	39.3127	54.3099	34.6247	36.3577	37.8007	40.7733	38.6927	47.5749	33.3165	37.8072	48.1617	43.4796	42.236	37.099	39.7398	31.9787	44.0277
	79.5	33.7489	31.2291	30.6429	30.1599	1.94519	32.5893	29.9875	36.2453	46.34	32.4737	31.9496	28.9984	27.9809	31.9816	35.7014	3.00456	26.6572	3.04734	35.1608	37.674	50.8092	35.2871	30.644	33.213	31.6661	2.24727	33.5332	39.5368	27.1991	36.642	37.5642	43.065	51.3634	33.4364	35.3368	34.9625	39.1872	36.7468	48.6424	32.4503	37.029	46.2732	41.7939	40.9277	35.7456	37.4739	30.0717	42.4569
	80	32.5652	29.5015	29.4604	29.4852	2.2591	31.0588	28.6233	39.017	43.733	30.8949	30.7369	27.9839	26.6665	30.4017	33.7367	3.20103	25.7595	2.78188	34.4189	41.7593	47.76	34.407	29.5512	32.1991	30.3126	1.97937	31.8663	39.0889	26.5382	36.0442	36.0882	48.1922	48.1523	32.0777	34.2681	33.8081	38.1863	34.272	50.0216	31.027	36.6018	44.1835	40.0786	40.3444	35.5851	35.8104	29.0951	41.0768
	80.5	33.9057	28.1219	28.2281	28.6405	2.20821	29.7673	27.9509	42.4091	40.8036	33.4586	32.0777	27.7688	27.387	29.134	31.3121	2.93984	25.4891	2.37455	33.4288	46.2309	44.5509	36.8733	32.0303	31.2632	31.0971	1.6901	30.8866	39.578	26.1777	35.4492	34.8939	54.6342	44.3913	35.4547	33.8308	35.9791	36.9897	33.0186	52.1912	29.4911	36.1166	41.8568	38.8307	46.2284	40.4517	39.332	31.4021	39.2614
	81	44.8893	26.8848	26.9393	28.0704	1.89332	29.205	27.638	46.4379	37.7581	45.9127	43.8877	27.8091	32.6668	28.098	29.0121	2.45315	25.2238	1.62292	32.5061	50.1753	41.6426	50.7383	44.4429	30.7283	39.3247	1.17405	30.4184	41.4703	26.0159	34.9268	33.6492	61.3049	41.4363	50.8538	33.7021	46.3945	35.5887	32.6495	51.6147	28.804	35.6721	39.3856	37.6991	67.2696	57.963	55.6523	41.4599	38.0192
	81.5	69.98	25.9222	26.2185	27.8055	1.7732	28.662	27.3075	49.1461	35.2345	72.1943	69.4234	27.7376	48.4217	27.965	27.2002	1.97349	25.3261	0.95481	32.331	51.8036	39.5909	80.427	70.5739	30.434	60.3787	0.950737	29.6141	44.6646	26.2208	35.0309	32.2991	64.7115	39.5122	80.4333	32.738	71.4904	34.5612	32.8481	48.4315	28.1523	35.5967	38.0204	36.6372	105.414	91.9092	89.3164	64.5876	37.7024
	82	107.416	26.1842	25.5277	26.7025	1.2737	27.9967	27.367	50.4086	33.4009	110.403	105.804	27.5638	75.6452	28.9198	25.8663	1.40145	25.5236	0.570466	31.5331	50.6073	38.6471	121.589	107.982	30.5033	93.352	1.19212	28.68	47.6284	26.3037	35.4277	31.6945	64.6693	38.6132	120.74	31.8749	111.856	33.8942	33.8971	46.0319	27.4547	35.3008	37.4683	36.33	155.599	137.818	138.55	100.689	37.6484
	82.5	150.176	26.9537	25.1144	25.6105	0.723174	28.3375	27.6504	52.126	32.5417	153.003	146.788	29.3832	108.523	30.139	25.5301	0.91734	25.6146	0.442259	30.564	48.4492	38.5751	165.604	149.19	33.6796	131.19	1.32884	28.2932	49.4131	26.2925	35.9768	31.5862	63.7757	38.4996	164.329	35.8569	158.882	33.4334	36.1976	43.8621	27.9468	34.9409	37.082	36.6807	207.717	186.344	193.002	142.002	38.1988
	83	187.857	27.6319	25.3203	25.7008	0.625099	29.2383	28.184	52.876	33.0294	188.268	181.864	40.1918	140.245	32.0791	25.7616	0.972832	25.7158	0.699894	30.4321	46.1952	38.6956	201.603	183.155	47.3219	165.292	1.31345	28.2195	49.8293	26.3697	37.1955	31.6941	62.3375	39.4256	198.497	52.1128	201.33	33.3044	38.6541	42.4894	29.4197	35.7662	37.5108	37.0738	245.274	223.708	237.149	178.376	40.0657
	83.5	206.557	29.1597	26.0399	26.0715	0.539434	30.2149	29.2925	52.6851	34.7157	203.022	197.021	65.2398	160.547	35.2345	26.2985	0.962785	26.3248	1.04399	31.0176	44.168	40.5638	214.833	196.716	76.4501	184.285	1.60732	28.7843	48.8593	26.5259	39.0288	32.7234	60.1269	42.3022	209.006	84.8549	225.639	34.4544	40.6758	44.3613	31.4208	37.741	39.4939	37.3585	252.412	234.101	254.997	197.435	42.2712
	84	196.711	31.9442	28.3452	28.1511	0.275454	33.8427	31.1313	55.0094	38.4571	189.587	184.051	99.7015	159.164	39.4521	29.232	0.916373	28.6965	1.22108	34.573	43.6233	46.7417	196.709	182.768	116.011	177.232	1.7868	32.1673	49.4794	29.5589	44.045	38.3729	57.8955	49.4841	190.087	129.103	219.116	37.4928	43.786	49.8865	35.4007	41.2287	43.509	38.0816	224.383	211.383	237.925	189.811	45.3151
	84.5	160.923	39.0831	36.8803	37.8298	0.587348	44.5423	37.427	63.1657	49.3783	151.827	147.683	136.876	135.895	48.1595	38.7127	0.995154	35.7715	1.41627	48.4542	43.6189	61.9126	154.409	145.487	157.328	145.846	1.37264	42.6686	60.1043	38.3217	56.0492	53.482	55.3976	66.0704	148.418	175.298	182.219	43.2256	50.4934	59.7622	42.4816	50.7133	53.7428	39.1792	171.099	163.635	189.765	156.343	51.9379
	85	113.902	55.4735	53.9155	55.8234	0.723327	60.6998	48.7632	74.0781	69.1679	104.231	101.876	169.638	99.9072	64.0044	56.5142	1.0507	47.5473	1.62333	72.4029	43.1823	87.3617	104.605	99.1277	191.424	104.286	1.06017	61.3151	81.8235	52.1806	73.4756	77.2079	52.2008	93.3875	99.5077	212.143	130.543	54.9676	62.6385	78.1739	53.9613	69.9902	73.913	40.8987	111.433	108.105	129.232	110.683	65.3193
	85.5	68.6888	79.6226	75.8473	76.0023	0.522472	78.3459	59.9865	85.2772	92.2642	60.5358	59.049	183.374	62.6752	82.3985	79.8494	0.778391	60.6947	1.29865	99.0225	44.9414	116.966	59.0675	56.8165	203.221	64.0973	1.06046	83.9798	106.64	69.7105	92.6721	103.373	50.4548	123.455	56.0838	223.525	79.9393	73.8902	80.5152	104.778	70.7225	95.9158	101.461	48.7978	60.1556	59.0642	74.3701	66.322	85.6092
	86	32.7594	104.68	98.4328	96.6387	0.562483	95.5904	69.7232	96.1221	113.603	27.8766	26.7632	168.316	32.0279	101.181	104.578	0.933324	74.074	1.11416	124.358	47.625	142.639	25.4157	25.2974	183.018	31.703	0.913413	106.146	130.249	89.058	111.394	127.246	49.9864	149.05	24.4517	200.694	39.1928	97.2802	103.124	134.585	90.5902	123.203	130.786	71.9342	24.8048	24.5176	33.3338	31.478	111.09
	86.5	11.8286	126.072	116.635	113.794	0.870481	108.541	77.1956	101.408	129.004	9.74257	9.19958	132.466	12.7437	119.919	124.932	1.41248	84.6564	1.13861	142.556	50.2841	158.832	8.17695	7.78881	141.179	12.829	0.869639	124.341	147.392	104.463	123.391	141.456	49.7434	164.364	7.56577	154.357	14.6394	121.058	126.526	161.108	109.267	146.47	155.639	107.419	7.81306	7.07657	10.2488	10.7213	137.178
	87	4.12584	136.282	122.099	116.106	0.983498	109.315	76.5506	92.6468	128.673	4.2455	3.48865	90.2477	5.03713	130.171	131.85	1.16842	87.6776	0.690488	140.962	53.7856	155.051	3.87126	2.28998	93.9555	7.24089	1.05843	130.321	143.926	110.555	121.207	135.496	49.9604	158.15	2.59873	102.284	5.92799	139.226	143.205	176.753	121.708	156.894	166.899	144.179	4.02755	3.0267	3.17618	2.89442	156.267
	87.5	2.59826	126.769	109.976	101.78	0.93022	97.9858	68.0855	74.2665	109.281	3.9344	2.82698	50.5089	3.969	126.418	120.426	1.16831	83.2657	0.434649	119.011	55.9347	128.719	4.32862	2.27153	50.9525	7.53991	1.14595	118.897	118.539	106.646	107.298	111.334	49.3064	129.165	2.15	55.2906	5.53081	144.207	146.118	173.387	122.787	146.889	157.339	177.763	4.4253	4.02079	3.23905	2.59247	160.663
	88	2.98634	100.959	87.2142	80.605	1.11066	82.6387	59.5041	54.8982	80.6506	3.72669	2.61681	20.6975	4.51777	114.214	96.5841	1.35118	75.5327	0.704515	89.6157	53.5304	92.4595	5.27759	2.3716	19.7339	8.64484	0.962402	97.8593	86.6586	94.7117	89.7063	81.0513	44.0972	91.9757	1.85762	21.4536	6.84609	133.379	134.042	149.379	110.812	120.494	129.731	198.053	5.37502	5.08659	3.71895	4.18238	146.778
	88.5	4.36759	70.338	62.2518	56.8161	1.27514	67.9459	52.1186	34.645	51.6167	3.78155	2.40589	5.59134	5.78048	96.3876	68.6414	0.993596	66.713	0.672217	60.0959	49.3323	57.4493	6.38685	2.05472	5.02307	10.4533	0.731062	75.3157	55.8603	77.9461	71.5446	52.0001	35.7442	56.3848	1.98292	5.27344	8.09314	109.875	109.93	113.075	89.6741	86.902	93.7502	187.142	6.44768	6.48848	4.25885	5.68374	118.954
	89	5.21223	41.574	39.5263	33.7525	1.26318	53.9372	45.1876	16.9369	26.2658	4.2579	1.88855	1.26269	6.83445	72.3723	41.4521	0.539019	57.8035	0.384824	34.0528	43.637	27.8076	7.25158	2.16074	1.77039	12.5883	0.617522	51.9479	28.7309	60.3323	55.6707	29.3951	28.4852	26.5302	2.70059	1.56319	9.43862	79.5324	78.5527	74.6663	64.4694	53.7723	58.262	149.535	6.87803	8.08996	4.89875	6.82586	85.2219
	89.5	6.47343	18.4947	22.8454	18.1028	0.84828	42.9075	39.7604	7.37837	9.58055	4.69642	1.59109	0.785134	7.33063	48.4311	20.4563	0.86333	48.5619	0.659022	17.3741	34.8531	8.99555	7.22156	2.61861	1.57644	14.0811	0.490056	31.8625	12.5874	44.2193	46.2553	17.3693	22.1602	8.72136	3.56601	1.46606	10.6418	50.1189	48.0494	41.3243	40.45	27.6119	29.5943	106.825	7.36301	8.90956	5.44689	8.32187	52.752
	90	7.50888	5.76664	14.6268	10.4732	0.579016	36.6077	34.7127	4.33644	3.12199	5.59724	1.97801	0.944078	8.37531	30.1607	9.26234	0.857224	39.739	0.782756	10.5699	27.1631	2.54269	6.66576	2.22441	1.54605	14.4706	0.471974	20.4114	8.0508	31.4528	41.9692	15.0312	16.7773	2.66877	3.89094	1.51419	10.7477	27.2971	25.1446	18.0495	22.2574	11.8557	11.7135	66.7468	7.83998	8.71824	5.4995	8.72977	27.5047
	90.5	6.97374	1.97976	11.2284	6.35095	0.130985	30.5346	27.9214	2.44694	2.13424	6.26492	2.35558	0.871494	8.49345	16.6901	4.82559	0.729084	32.3544	0.523395	7.86087	21.8618	1.72645	6.37104	1.89258	1.92894	13.9298	0.612437	13.9478	7.33065	23.0975	37.4221	16.8567	14.3192	1.63374	3.52585	1.61584	9.81651	12.9035	10.5212	6.2444	10.7696	4.82981	3.91475	33.2357	6.88289	7.83823	4.97744	7.57723	13.2068
	91	5.84369	1.30232	8.54412	4.15236	-0.362508	22.665	20.2857	1.41848	2.48215	5.58452	1.9851	0.797663	7.02905	7.49381	2.97766	0.944255	24.0977	0.592746	5.90746	16.1369	1.93351	5.60588	2.04266	2.21055	12.0004	0.852153	8.66633	6.56819	17.2201	32.0478	18.2091	13.8752	1.91066	3.27778	1.68636	8.58904	5.83624	3.40225	1.98642	4.52728	2.65881	1.45968	15.2397	5.47221	5.91319	4.10931	6.18931	7.01728
	91.5	4.68521	0.785134	6.12542	2.87185	-0.613028	15.4285	13.6102	1.09256	2.55939	4.59693	1.85054	1.47248	5.92435	2.82001	1.97239	1.03803	15.5028	0.786025	4.21403	10.6508	2.26558	4.37441	1.5739	2.06322	9.22269	0.734951	5.52062	6.0354	12.477	26.4178	17.7593	12.7362	2.27729	2.94077	1.72593	6.7723	3.24576	1.63288	0.784693	1.90116	2.01777	0.66109	10.8554	4.88321	3.66088	2.91477	4.97494	4.36469
	92	3.43796	0.701577	4.11584	1.70598	-0.515316	9.8716	8.32869	1.14209	2.43174	3.56653	1.98574	1.8357	4.74166	1.04878	1.30981	0.843491	9.67607	0.64268	3.0091	8.29609	2.10169	4.12467	1.36962	1.80618	6.48526	0.961536	4.19174	5.1661	9.49407	19.4896	16.6627	11.2419	2.02524	2.16027	1.9369	4.81384	2.38841	1.35643	0.458099	0.90679	1.06632	0.411587	9.1134	4.18581	2.14447	1.94122	3.51075	3.55219
	92.5	2.3595	0.921197	2.50473	0.914003	-0.271448	5.33561	5.11795	0.655304	2.28598	1.60403	1.1398	1.31492	2.41311	0.707337	0.878885	0.57585	6.14364	0.565372	2.4724	6.2477	1.43714	4.07246	1.62711	1.27799	3.98067	1.02921	3.00093	3.90073	7.68637	12.8296	13.9935	10.34	2.16843	1.76488	1.9292	3.78111	2.30165	0.937341	0.466829	0.343502	0.715656	0.740965	6.3477	3.10224	1.28255	1.35691	2.54713	3.3558
	93	1.62316	0.736827	1.88203	0.409665	0.083052	3.04222	3.5312	0.0337366	1.33066	0.264212	0.54133	1.09846	1.27532	0.645736	0.169462	0.453501	3.0003	0.705595	2.02931	3.88444	0.8511	3.02778	1.36834	0.212048	2.4284	0.697774	2.25557	2.96752	5.71692	8.07867	9.77933	9.32026	2.0053	1.62828	1.66535	2.98808	2.38625	0.94528	0.423618	0.462515	0.733614	1.10298	4.06962	2.82454	1.0184	0.884314	2.06594	2.50192
	93.5	0.693611	1.20008	1.49111	-0.490973	0.449743	1.74036	2.53901	0.028757	1.0105	-0.465735	0.412893	1.02975	0.809612	0.417515	-0.0596934	0.242569	1.41243	0.747705	2.06635	2.08866	0.95161	2.02374	0.987085	-0.130036	1.6205	-0.164022	1.60731	2.29764	4.01035	4.42398	6.20414	7.73471	1.08543	1.23185	1.31011	2.89807	2.45818	0.0168425	0.367413	1.33854	0.793648	1.89332	2.324	2.21655	1.10653	0.964554	2.00779	2.18312
	94	0.399422	1.68633	1.24614	-1.02339	0.554136	0.94379	1.67927	0.0147195	0.965776	-1.27163	0.0535786	0.415603	-0.177136	0.365688	0.0886572	0.0269325	1.07758	0.803055	2.22064	1.77249	0.70711	1.83084	0.987581	-0.512997	1.09437	-0.676372	1.11826	1.80854	3.14849	2.05943	3.5333	7.25922	0.83575	1.07264	0.997773	3.08529	2.74919	-0.86253	0.525931	1.54141	1.0208	2.60172	0.980394	1.63791	1.32474	1.2659	2.14359	2.21818
	94.5	-0.833981	3.39212	0.534457	-2.28237	0.794563	0.362187	1.32823	-0.0389105	2.1864	-2.51206	-0.452421	0.349693	-0.880576	0.805112	1.32426	-0.18714	1.34377	1.03681	3.3893	-0.583184	2.19827	0.571557	0.611117	0.418847	0.5078	-2.57817	0.619171	1.23013	2.64621	0.941994	1.02303	6.26629	0.0793799	1.14462	0.240171	4.41268	3.33764	-2.35234	0.572274	3.3216	1.82556	4.33613	0.23318	0.241829	1.11651	2.06447	3.10757	3.47124
	95	-1.01645	2.35985	-0.191791	-1.62207	0.393323	-0.117744	0.656923	-0.00445735	1.73165	-1.51506	-0.308682	0.332103	-0.498695	0.565766	1.25746	-0.133449	0.818764	0.536733	2.10838	-1.50581	1.96528	-0.396046	0.0599352	0.844001	-0.0206854	-2.16041	0.0809623	0.304435	0.962393	0.0334912	-0.292711	2.0569	-0.349611	0.548777	-0.298637	2.53712	1.61329	-1.77218	0.282689	2.41068	1.1524	2.71974	0.0325528	-0.581796	0.264523	1.31512	1.91488	2.21105
[truncated: 24 more columns]
