# Supplementary material for: Clinical Value and Potential Mechanisms of Oxysterol-Binding Protein Like 3 (OSBPL3) in Human Tumors
Source: Front Mol Biosci. 2021 Oct 19;8:739978. doi: 10.3389/fmolb.2021.739978 (PMC8560696; doi:10.3389/fmolb.2021.739978)
Supplement: Supplementary file 1 [file DataSheet3.ZIP › 1.16.2015/admin_2015-01-16 08-42-10_CC005309 - Melt Curve Peak Results.xls]

## Sheet: 0
	Well	Fluor	Content	Target	Sample	Melt Temperature	Peak Height	Begin Temperature	End Temperature	Well Note
	A09	SYBR	Unkn	GAPDH	mcf7	83.5	206.557	80	87.5
	B01	SYBR	Unkn	OSBPL3	10A	87	136.282	81.5	91.5
	B02	SYBR	Unkn	OSBPL3	231	87	122.099	82.5	95
	B03	SYBR	Unkn	OSBPL3	453	87	116.106	83	93
	B05	SYBR	Unkn	OSBPL3	mcf7	87	109.315	82	95
	B07	SYBR	Unkn	OSBPL3	SKBR3	86.5	101.408	78.5	91.5
	B08	SYBR	Unkn	OSBPL3	ZR751	86.5	129.004	82.5	90.5
	B09	SYBR	Unkn	GAPDH	mcf7	83.5	203.022	80	88
	B10	SYBR	Unkn	GAPDH	T47D	83.5	197.021	80	89.5
	B11	SYBR	Unkn	GAPDH	SKBR3	85.5	183.374	82	89.5
	B12	SYBR	Unkn	GAPDH	ZR751	83.5	160.547	80	87.5
	C01	SYBR	Unkn	OSBPL3	10A	87	130.171	81.5	93.5
	C02	SYBR	Unkn	OSBPL3	231	87	131.85	82.5	93
	C06	SYBR	Unkn	OSBPL3	T47D	86.5	142.556	83	93
	C08	SYBR	Unkn	OSBPL3	ZR751	86.5	158.832	83	90.5
	C09	SYBR	Unkn	GAPDH	mcf7	83.5	214.833	80	87
	C10	SYBR	Unkn	GAPDH	T47D	83.5	196.716	80	87
	C11	SYBR	Unkn	GAPDH	SKBR3	85.5	203.221	82	89.5
	C12	SYBR	Unkn	GAPDH	ZR751	83.5	184.285	80	87
	D02	SYBR	Unkn	OSBPL3	231	87	130.321	83	95
	D03	SYBR	Unkn	OSBPL3	453	86.5	147.392	83.5	95
	D04	SYBR	Unkn	OSBPL3	468	87	110.555	81	95
	D05	SYBR	Unkn	OSBPL3	mcf7	86.5	123.391	81.5	95
	D06	SYBR	Unkn	OSBPL3	T47D	86.5	141.456	83	90
	D08	SYBR	Unkn	OSBPL3	ZR751	86.5	164.364	82.5	90.5
	D10	SYBR	Unkn	GAPDH	T47D	83.5	209.006	80	88
	D11	SYBR	Unkn	GAPDH	SKBR3	85.5	223.525	82	89
	D12	SYBR	Unkn	GAPDH	ZR751	83.5	225.639	80	87.5
	E01	SYBR	Unkn	OSBPL3	10A	87.5	144.207	83	92
	E02	SYBR	Unkn	OSBPL3	231	87.5	146.118	81	93.5
	E03	SYBR	Unkn	OSBPL3	453	87	176.753	83	92
	E04	SYBR	Unkn	OSBPL3	468	87.5	122.787	82	92.5
	E05	SYBR	Unkn	OSBPL3	mcf7	87	156.894	82.5	92.5
	E06	SYBR	Unkn	OSBPL3	T47D	87	166.899	82.5	92
	E08	SYBR	Unkn	OSBPL3	ZR751	88	198.053	82	95
	E09	SYBR	Unkn	GAPDH	10A	83.5	252.412	80	87
	E10	SYBR	Unkn	GAPDH	231	83.5	234.101	80	87
	E11	SYBR	Unkn	GAPDH	453	83.5	254.997	80	87
	E12	SYBR	Unkn	GAPDH	468	83.5	197.435	80	87.5
	F01	SYBR	Unkn	OSBPL3	10A	87.5	160.663	82	93.5
	F02	SYBR	Unkn	OSBPL3	231	87.5	154.99	82.5	93
	F03	SYBR	Unkn	OSBPL3	453	87	171.262	82.5	91.5
	F04	SYBR	Unkn	OSBPL3	468	87.5	154.563	82	91.5
	F05	SYBR	Unkn	OSBPL3	mcf7	87	158.934	81.5	95
	F08	SYBR	Unkn	OSBPL3	ZR751	88	198.259	84	94.5
	F09	SYBR	Unkn	GAPDH	10A	83.5	259.469	80	87
	F10	SYBR	Unkn	GAPDH	231	83.5	235.463	80	87
	F11	SYBR	Unkn	GAPDH	453	83.5	260.228	80	87
	F12	SYBR	Unkn	GAPDH	468	83.5	187.851	80	87
	G01	SYBR	Unkn	OSBPL3	10A	87.5	160.929	82	94.5
	G02	SYBR	Unkn	OSBPL3	231	87.5	160.579	83	93
	G03	SYBR	Unkn	OSBPL3	453	87	160.388	82.5	91.5
	G04	SYBR	Unkn	OSBPL3	468	87.5	129.126	82.5	95
	G05	SYBR	Unkn	OSBPL3	mcf7	87	158.341	82.5	94.5
	G08	SYBR	Unkn	OSBPL3	ZR751	88	182.846	83	95
	G09	SYBR	Unkn	GAPDH	10A	83.5	265.08	80	87
	G10	SYBR	Unkn	GAPDH	231	83.5	236.533	80	87
	G11	SYBR	Unkn	GAPDH	453	83.5	270.704	80	87
	G12	SYBR	Unkn	GAPDH	468	83.5	169.054	80	87.5
