# Supplementary material for: Clinical Value and Potential Mechanisms of Oxysterol-Binding Protein Like 3 (OSBPL3) in Human Tumors
Source: Front Mol Biosci. 2021 Oct 19;8:739978. doi: 10.3389/fmolb.2021.739978 (PMC8560696; doi:10.3389/fmolb.2021.739978)
Supplement: Supplementary file 1 [file DataSheet3.ZIP › 1.16.2015/admin_2015-01-16 08-42-10_CC005309 - Melt Curve Plate View Results.xls]

## Sheet: SYBR
		1	2	3	4	5	6	7	8	9	10	11	12
A	Content									Unkn
A	Sample
A	Peak 1									83.5
A	Peak 2									None
B	Content	Unkn	Unkn	Unkn	Unkn	Unkn	Unkn	Unkn	Unkn	Unkn	Unkn	Unkn	Unkn
B	Sample
B	Peak 1	87	87	87	None	87	None	86.5	86.5	83.5	83.5	85.5	83.5
B	Peak 2	None	None	None	None	None	None	None	None	None	None	None	None
C	Content	Unkn	Unkn	Unkn	Unkn	Unkn	Unkn	Unkn	Unkn	Unkn	Unkn	Unkn	Unkn
C	Sample
C	Peak 1	87	87	None	None	None	86.5	None	86.5	83.5	83.5	85.5	83.5
C	Peak 2	None	None	None	None	None	None	None	None	None	None	None	None
D	Content	Unkn	Unkn	Unkn	Unkn	Unkn	Unkn	Unkn	Unkn		Unkn	Unkn	Unkn
D	Sample
D	Peak 1	None	87	86.5	87	86.5	86.5	None	86.5		83.5	85.5	83.5
D	Peak 2	None	None	None	None	None	None	None	None		None	None	None
E	Content	Unkn	Unkn	Unkn	Unkn	Unkn	Unkn		Unkn	Unkn	Unkn	Unkn	Unkn
E	Sample
E	Peak 1	87.5	87.5	87	87.5	87	87		88	83.5	83.5	83.5	83.5
E	Peak 2	None	None	None	None	None	None		None	None	None	None	None
F	Content	Unkn	Unkn	Unkn	Unkn	Unkn	Unkn	Unkn	Unkn	Unkn	Unkn	Unkn	Unkn
F	Sample
F	Peak 1	87.5	87.5	87	87.5	87	None	None	88	83.5	83.5	83.5	83.5
F	Peak 2	None	None	None	None	None	None	None	None	None	None	None	None
G	Content	Unkn	Unkn	Unkn	Unkn	Unkn	Unkn	Unkn	Unkn	Unkn	Unkn	Unkn	Unkn
G	Sample
G	Peak 1	87.5	87.5	87	87.5	87	None	None	88	83.5	83.5	83.5	83.5
G	Peak 2	None	None	None	None	None	None	None	None	None	None	None	None
H	Content							Unkn
H	Sample
H	Peak 1							None
H	Peak 2							None
