# Supplementary material for: Clinical Value and Potential Mechanisms of Oxysterol-Binding Protein Like 3 (OSBPL3) in Human Tumors
Source: Front Mol Biosci. 2021 Oct 19;8:739978. doi: 10.3389/fmolb.2021.739978 (PMC8560696; doi:10.3389/fmolb.2021.739978)
Supplement: Supplementary file 1 [file DataSheet3.ZIP › 1.16.2015/admin_2015-01-16 08-42-10_CC005309 - Melt Curve Summary.xls]

## Sheet: 0
	Well	Fluor	Content	Sample	Melt Temp
	A09	SYBR	Unkn	mcf7	83.5
	B01	SYBR	Unkn	10A	87
	B02	SYBR	Unkn	231	87
	B03	SYBR	Unkn	453	87
	B05	SYBR	Unkn	mcf7	87
	B07	SYBR	Unkn	SKBR3	86.5
	B08	SYBR	Unkn	ZR751	86.5
	B09	SYBR	Unkn	mcf7	83.5
	B10	SYBR	Unkn	T47D	83.5
	B11	SYBR	Unkn	SKBR3	85.5
	B12	SYBR	Unkn	ZR751	83.5
	C01	SYBR	Unkn	10A	87
	C02	SYBR	Unkn	231	87
	C06	SYBR	Unkn	T47D	86.5
	C08	SYBR	Unkn	ZR751	86.5
	C09	SYBR	Unkn	mcf7	83.5
	C10	SYBR	Unkn	T47D	83.5
	C11	SYBR	Unkn	SKBR3	85.5
	C12	SYBR	Unkn	ZR751	83.5
	D02	SYBR	Unkn	231	87
	D03	SYBR	Unkn	453	86.5
	D04	SYBR	Unkn	468	87
	D05	SYBR	Unkn	mcf7	86.5
	D06	SYBR	Unkn	T47D	86.5
	D08	SYBR	Unkn	ZR751	86.5
	D10	SYBR	Unkn	T47D	83.5
	D11	SYBR	Unkn	SKBR3	85.5
	D12	SYBR	Unkn	ZR751	83.5
	E01	SYBR	Unkn	10A	87.5
	E02	SYBR	Unkn	231	87.5
	E03	SYBR	Unkn	453	87
	E04	SYBR	Unkn	468	87.5
	E05	SYBR	Unkn	mcf7	87
	E06	SYBR	Unkn	T47D	87
	E08	SYBR	Unkn	ZR751	88
	E09	SYBR	Unkn	10A	83.5
	E10	SYBR	Unkn	231	83.5
	E11	SYBR	Unkn	453	83.5
	E12	SYBR	Unkn	468	83.5
	F01	SYBR	Unkn	10A	87.5
	F02	SYBR	Unkn	231	87.5
	F03	SYBR	Unkn	453	87
	F04	SYBR	Unkn	468	87.5
	F05	SYBR	Unkn	mcf7	87
	F08	SYBR	Unkn	ZR751	88
	F09	SYBR	Unkn	10A	83.5
	F10	SYBR	Unkn	231	83.5
	F11	SYBR	Unkn	453	83.5
	F12	SYBR	Unkn	468	83.5
	G01	SYBR	Unkn	10A	87.5
	G02	SYBR	Unkn	231	87.5
	G03	SYBR	Unkn	453	87
	G04	SYBR	Unkn	468	87.5
	G05	SYBR	Unkn	mcf7	87
	G08	SYBR	Unkn	ZR751	88
	G09	SYBR	Unkn	10A	83.5
	G10	SYBR	Unkn	231	83.5
	G11	SYBR	Unkn	453	83.5
	G12	SYBR	Unkn	468	83.5
