# Supplementary material for: Clinical Value and Potential Mechanisms of Oxysterol-Binding Protein Like 3 (OSBPL3) in Human Tumors
Source: Front Mol Biosci. 2021 Oct 19;8:739978. doi: 10.3389/fmolb.2021.739978 (PMC8560696; doi:10.3389/fmolb.2021.739978)
Supplement: Supplementary file 1 [file DataSheet3.ZIP › 1.16.2015/admin_2015-01-16 08-42-10_CC005309 - Quantitation Amplification Results.xls]

## Sheet: SYBR
	Cycle	A9	B1	B2	B3	B4	B5	B6	B7	B8	B9	B10	B11	B12	C1	C2	C3	C4	C5	C6	C7	C8	C9	C10	C11	C12	D1	D2	D3	D4	D5	D6	D7	D8	D10	D11	D12	E1	E2	E3	E4	E5	E6	E8	E9	E10	E11	E12	F1
	1	10.4918	6.11782	8.72055	12.7959	7.13147	11.9379	13.4738	3.22791	14.3232	16.3828	7.9342	5.29143	4.97977	6.52389	10.8989	5.84897	1.97663	3.50818	8.78531	2.27602	0.996233	7.15762	-0.709406	1.22495	1.16594	-3.66655	11.4345	-1.56069	8.99386	13.4531	3.42131	7.99406	4.91001	1.26944	6.16996	-2.444	-2.67257	1.49799	-1.80163	8.08013	-1.11957	-1.06982	4.33198	-2.80651	10.8872	9.83775	2.83742	2.72627
	2	4.94422	2.83243	9.66733	11.5588	5.33085	6.07839	9.1647	4.39377	5.97136	8.68826	5.19855	5.45279	5.61941	3.12926	10.4488	5.98601	-5.4802	-3.22527	1.16951	-0.342576	3.76859	2.77717	0.019702	1.55396	2.58996	-2.22351	2.97504	-2.91185	0.687902	2.87062	2.26488	-1.70561	1.98885	0.3144	0.637505	-0.660341	-0.883131	0.0896475	1.35161	4.14936	-0.100702	2.41653	0.154282	1.40567	1.16909	0.418885	2.26253	1.84711
	3	4.39548	2.25236	4.63529	2.864	3.86091	2.521	4.68868	-1.06018	-3.19988	5.14805	-3.51134	0.346296	-1.21154	-0.00582613	4.70634	2.64514	-2.37151	2.22689	3.46854	1.66827	3.656	3.41026	2.73313	2.42055	0.854541	-1.58431	1.29626	-3.36079	-0.0584398	-0.272691	1.56742	-0.835864	1.91313	0.695324	1.3941	3.7136	-0.874049	-1.39478	1.6038	0.664796	1.76245	3.37568	1.55273	1.24403	-1.26901	-1.75489	-1.75334	1.79742
	4	-3.6374	4.37026	1.73563	2.69516	2.50752	5.80433	-1.00163	5.2012	1.73235	0.377269	3.05733	2.01435	-2.21874	0.852462	-1.25818	3.92623	-0.114742	1.58283	0.821675	2.13164	-1.36872	-2.01481	-1.81106	-1.44623	-0.051279	-2.78821	2.82801	0.392904	3.90968	0.964104	-2.12575	3.685	-1.24686	-0.32815	-0.437604	-0.786399	1.51888	2.8658	1.98988	2.48325	1.61756	-0.611473	4.76984	4.1705	4.53839	1.27326	1.25456	2.95116
	5	-0.00453566	2.19585	0.858453	3.46638	-1.66107	2.9581	0.31567	0.593149	0.00486782	-0.949548	1.97074	-1.592	2.78743	1.43487	0.257961	4.61193	0.730677	-1.29316	0.944701	3.42622	-3.25501	-0.374641	-0.927054	-0.932038	-0.450647	-2.44131	0.813011	3.88644	-0.628239	-0.691091	2.17454	0.768098	1.47504	4.42801	0.649087	2.2153	2.82255	4.21724	-1.2386	-0.612212	-1.76789	0.206161	-5.46769	-0.886209	2.17767	1.41343	5.01702	-4.35844
	6	-3.02613	-0.729965	0.19533	0.66735	0.852272	-1.97443	-0.102975	-0.515226	-5.06448	-8.36517	-1.70919	-1.08271	-2.42555	0.694152	-2.71225	1.3251	0.959445	3.82872	-3.32422	-1.81817	-1.48013	-1.99736	-0.484603	1.81286	-4.93628	-1.86109	-0.457165	1.0171	2.00734	0.781124	-0.452315	1.40328	-2.13659	-2.11465	1.21386	-0.718067	-0.713171	-0.433106	-1.27445	-1.60045	-2.47002	0.726434	-3.70651	-0.290874	-1.16526	-1.99536	-2.69412	-0.122854
	7	-4.39448	-0.955953	2.36748	-3.73931	-0.823879	-0.968077	-0.293309	-3.26888	-1.89052	-9.82032	-1.48106	-3.44186	-4.08208	-1.35999	-1.91547	0.995984	2.04565	-1.20362	-3.63758	-0.727669	-2.56676	-1.1117	0.30272	1.89843	0.368538	0.366569	-2.53487	1.80544	-0.897277	-0.694275	0.173449	-0.0486325	0.414954	0.0397423	3.00517	0.474542	1.16489	1.61983	-0.170256	0.119214	3.37164	-0.747438	3.32518	-3.4096	-2.27592	-0.244182	1.25482	-2.63359
	8	-2.97475	-2.33333	-2.1979	1.50569	-0.569713	-2.37824	1.59002	-0.236684	3.69944	14.457	-1.48923	-0.857438	0.793743	1.90536	-0.355634	-2.57214	0.46255	1.45985	3.02608	-2.44446	1.71413	-3.48755	2.0132	-2.48143	-1.99378	2.12171	-1.29534	1.35986	-0.365536	-2.41934	-1.00832	1.68728	2.19776	-0.57056	-4.72136	-2.05467	3.41079	-0.272112	0.607515	-2.49669	1.17202	-1.7088	-1.32212	2.90283	-1.91094	4.78816	-3.50852	3.70997
	9	1.31563	-1.34104	-6.18292	-1.36655	-1.47428	-3.53926	-4.0883	-3.3405	-1.0093	4.76334	0.274479	0.262377	-0.265087	-2.00054	-2.35424	1.25961	7.2841	3.03625	3.22322	3.99374	3.35291	2.05458	0.42877	1.38688	0.959526	6.96097	-1.71723	1.6628	-1.79356	0.0554522	3.45893	2.55951	0.936204	1.36857	-1.86159	-4.63304	-0.294232	-3.6692	1.01186	-0.0190508	1.16134	-0.232033	-1.48494	-1.95762	-1.27651	0.0917506	2.282	-0.4206
	10	-0.54618	-3.32323	-5.22389	-1.57021	-0.1384	-2.97825	-3.14117	-0.278845	-1.25378	4.15463	-2.5308	-1.53864	2.509	0.538976	-1.81835	-2.8025	1.22368	-1.79643	-1.38454	-0.170171	1.95645	-3.23075	1.09912	-0.0556538	1.2627	2.82366	1.84374	-1.61052	0.258825	-2.73534	0.726863	-1.44209	0.796187	0.598407	1.19602	1.42669	-2.60343	0.283275	0.606485	1.37568	-1.2052	-2.59897	1.93556	-1.39413	-2.03039	-1.94324	-2.36942	-0.234666
	11	-3.78452	-1.32936	0.166202	-6.97533	1.66488	-0.693058	-3.00696	0.515329	1.13086	3.71399	2.95655	2.59897	2.48892	-3.1406	-2.60131	-1.17727	5.64279	0.925885	0.224815	0.852625	-5.15742	-2.72478	-1.91001	-0.514335	1.6359	-1.93944	2.01382	0.25729	-2.15592	1.83193	1.38311	1.80214	-1.66848	-0.135192	1.57861	0.915233	2.80129	-1.27533	1.92259	-2.99736	-1.46298	2.37895	2.96953	1.83071	-0.210888	-1.71777	-0.0854507	-3.53439
	12	3.31249	-0.77774	-3.28614	-5.58018	-1.553	-3.51176	-4.6482	-0.390927	-0.999547	-1.96509	-1.00404	0.0135518	0.212754	0.341926	-1.75107	-4.76672	4.20696	1.11187	0.718552	0.637866	-1.71405	1.94335	1.20135	-1.69232	5.48027	1.07889	-0.0769693	1.9374	-1.29753	-0.790063	0.88047	-4.92365	-4.14226	-0.551955	-0.453078	3.25716	0.46717	-2.54487	-2.47534	-1.8078	2.37923	0.00605819	-1.00814	4.06492	0.282781	-2.42484	0.216817	0.553611
	13	4.85694	-4.03639	-5.14758	-5.27454	-6.18664	-3.74054	-0.211462	-3.2406	-0.714684	1.83112	-0.574208	-1.31757	8.42737	-2.87636	-2.86888	-1.53652	-1.53345	-2.8947	-2.77898	-1.22904	-3.93099	-0.505346	0.940897	-4.02476	12.6531	-0.0325725	-2.59332	1.42216	0.787694	0.67708	0.668724	-3.98848	-0.426962	-1.68176	-1.44209	10.7058	0.120929	0.655901	-1.34649	-0.982298	-1.72998	-3.44791	-0.404754	4.4183	4.83162	0.45376	0.512442	2.94145
	14	11.7583	-2.10995	-2.81227	-0.654643	-1.47087	-3.1911	-3.6379	2.23489	-3.82715	-1.91259	-2.53843	-1.6253	23.2328	-4.49814	-5.9446	1.07238	-5.68906	0.0241403	0.903282	0.378218	-0.509999	4.45988	0.979236	0.55014	27.3709	2.16076	-0.126897	-0.481837	-0.673999	0.79071	-1.49967	-1.70129	-2.4452	-2.23751	-1.09898	27.7773	-0.127235	-0.120909	0.138329	2.41098	0.0317849	1.38866	-2.5695	18.5971	7.20574	0.378628	3.33801	1.74854
	15	16.1005	-0.874603	-1.50565	-0.618842	2.76662	-2.54729	-0.154225	-0.509048	-0.626998	4.05241	1.24285	-2.04292	42.4345	-0.889033	1.14892	-2.21967	-0.104648	0.468776	0.605769	-3.91771	-2.60345	11.949	-3.96594	0.290465	47.4808	0.201445	-1.63682	1.23117	-0.385855	-0.666617	-1.49641	-1.37697	-2.69406	1.92323	-3.28304	59.6706	1.82023	-0.829737	4.14037	-1.11077	-1.7819	0.309251	1.27886	40.8017	16.2627	1.89429	10.8011	5.83326
	16	35.4374	-0.721745	-4.3871	-3.55125	0.963788	-3.33641	-0.941939	-2.14539	-4.83435	17.2165	-0.368887	-2.1487	76.5016	0.751093	-2.9464	-2.09207	-1.47894	1.09947	-0.339405	-1.83984	1.57492	29.4451	-0.196677	-1.83783	96.3194	1.60111	-0.800442	-1.47837	-1.61133	-0.247307	-6.04232	-1.32293	-2.76193	3.33029	1.95778	113.508	9.89277	2.73701	-0.0306508	2.04435	-0.0766852	2.12754	-0.60933	83.9014	35.2279	11.6587	15.1606	12.284
	17	67.3566	-1.42959	1.8696	-2.50739	-0.485466	-2.28637	0.705088	3.34002	-0.0140297	42.2293	5.12041	2.82521	150.222	-0.632178	-0.185048	1.5111	-1.13179	-2.12081	-2.04605	1.58873	2.32202	58.8601	1.40019	4.10087	187.07	-1.14816	-3.8422	0.836658	-3.21073	-1.05642	-2.61665	3.26116	0.594386	4.07302	1.06194	211.36	19.0659	-0.833581	0.882498	-0.462385	0.702265	3.3544	-1.97759	168.902	72.4421	19.8922	43.8873	27.4039
	18	122.729	-0.420331	-4.45271	-3.67476	-0.151339	-0.77256	-0.0526083	-3.00486	0.891267	93.0681	8.07777	3.28203	266.79	2.64565	-0.555025	0.0116536	-0.723504	-0.391028	-1.14573	-2.60166	2.14862	119.619	1.39862	2.50625	326.816	1.14542	-2.10707	-6.90328	-0.0849202	2.86393	0.529651	0.224748	6.15616	8.72355	2.91623	371.129	46.8406	-2.74614	-0.220942	1.21483	1.57671	-3.25056	4.03482	309.952	144.654	44.3488	86.2887	54.0405
	19	232.449	-2.68397	-1.74147	-1.12262	1.87878	3.57005	-0.178046	1.95787	2.25076	184.427	7.34935	2.29879	428.234	2.55534	1.20236	0.94996	-2.31883	-3.16966	-1.90894	-1.1959	1.87181	215.529	10.273	8.53856	509.805	-0.536	-3.66947	-3.17499	1.19039	1.30413	-1.18177	2.07318	2.86455	13.139	6.75362	588.944	94.1749	0.813508	1.1809	0.761192	3.82503	1.95933	-3.83406	519.307	259.031	83.7299	171.813	108.579
	20	398.264	0.188807	-3.45535	-0.749626	-2.14701	-4.09677	-1.63705	-4.23654	3.51886	330.198	16.4404	7.28642	582.375	0.531513	-2.18309	3.97169	0.921757	-0.36678	0.577708	-0.565356	7.46989	368.692	18.3061	10.3068	692.228	2.37466	-3.81711	0.785706	-0.0340037	-2.42521	-2.85471	-2.19633	5.77027	25.3194	13.2703	796.029	173.037	1.09345	1.01518	2.40399	0.764598	-0.00587345	1.89875	769.168	437.217	156.463	304.475	204.15
	21	610.531	-2.49272	-1.39326	-4.26495	2.40309	-0.946917	-2.83714	-2.69339	12.5066	521.564	35.2369	20.3168	712.69	1.08185	-0.808506	-1.91056	-3.25809	0.834363	-1.956	2.30013	14.2475	576.51	39.348	24.7818	841.341	1.90975	-5.17618	0.0912003	1.6199	-1.81296	0.160336	2.25011	14.8618	41.2347	21.9052	969.261	306.232	1.10522	-1.33742	3.98812	-0.549686	0.347277	0.37532	983.051	667.046	287.3	492.9	353.813
	22	805.248	1.61774	-3.32915	-3.20701	-0.204169	-0.522862	0.709694	-0.497781	25.8426	692.356	77.4505	47.7442	805.375	-3.79894	-1.82385	-2.00652	-3.1408	-0.478612	-0.41646	-0.799265	34.0811	770.382	76.5912	49.1941	940.416	-1.76093	-1.69081	0.0866717	2.36771	-2.70722	0.987107	-1.46617	32.5515	80.0538	41.0744	1086.72	501.36	2.08689	1.66358	5.30043	-4.16556	-1.19949	-1.79984	1134.19	874.92	489.957	677.667	579.805
	23	957.823	5.9134	-0.313123	-0.777633	2.04125	-0.96518	-5.30964	1.04197	47.3965	826.732	138.045	95.0378	857.777	0.2916	0.659485	1.06734	-1.0344	-1.8221	-1.0945	-2.05619	69.1338	924.801	148.862	93.2897	995.802	-0.254647	-1.99278	2.50428	0.752922	0.398957	-0.991874	-4.14707	63.3895	155.003	83.4339	1152.03	701.327	10.1299	2.5752	9.3372	-1.51086	1.26057	2.09848	1222.22	1035.03	741.177	831.253	799.145
	24	1054.78	4.01561	-2.70812	1.15905	0.063677	0.0866404	0.484649	-3.13902	95.1945	911.126	250.38	179.563	885.164	4.02787	5.70354	-3.68185	-2.96481	-2.10578	0.00550946	-1.33227	123.846	1023.66	264.522	183.029	1027.34	0.373064	3.88331	-1.28009	-1.20864	-0.988035	-2.94902	3.17133	129.57	273.06	157.154	1190.28	871.102	19.1347	5.54299	19.6296	0.109837	2.06564	9.65287	1273.94	1134.32	969.98	938.044	992.378
	25	1107.57	9.74208	0.736405	3.01797	0.419039	-0.312826	-0.0799268	2.95156	178.181	954.058	424.384	313.559	902.19	8.06597	6.28682	0.504666	-0.17631	-3.95416	1.36	1.6812	233.24	1075.75	440.733	319.997	1048.44	0.269046	2.6115	0.515579	1.36566	-1.35032	0.791939	-3.07166	237.935	454.604	282.959	1212.81	992.659	44.9058	12.3881	42.9149	4.1388	6.81249	14.5377	1309.08	1185.57	1147.78	997.432	1130.73
	26	1135.61	12.7416	5.01109	2.76668	3.20455	4.47022	-0.896853	0.66138	306.706	979.249	612.375	487.509	915.063	12.7011	5.63947	0.816444	8.97665	2.08234	-0.202076	4.48949	398.8	1103.56	628.406	516.616	1064.07	3.9554	1.84915	-0.843389	5.39038	2.72491	1.50336	-0.170939	403.913	642.43	473.993	1230.21	1069.96	93.3483	28.7471	81.4207	1.44804	7.67762	26.0911	1336.93	1215.86	1257.36	1026.43	1219.16
	27	1154.19	24.4655	4.87077	3.15582	1.79781	7.49897	-0.822408	1.17429	476.492	996.458	769.409	659.406	926.738	26.3473	13.5109	0.698109	12.194	1.3545	0.738457	1.41267	614.053	1124.35	790.402	707.939	1074.06	-2.94776	7.53149	-0.0781343	16.5275	3.00575	2.59877	2.64878	621.764	805.117	696.19	1240.5	1112.68	175.081	56.4202	145.288	8.7685	23.3519	44.0818	1353.29	1235.29	1311.45	1040.36	1267.52
	28	1167.03	43.2058	8.04807	5.31479	4.70112	11.9465	0.52798	0.743409	625.917	1009	880.872	793.541	934.928	45.3458	27.9109	1.18714	20.8793	3.61287	4.92517	1.26728	808.708	1140.58	906.203	863.176	1081.09	1.26709	12.9734	2.60964	25.3268	8.45469	5.30175	2.08536	821.8	919.552	894.103	1248.29	1136.55	309.047	106.427	258.225	15.8128	41.3265	77.942	1367.55	1252.33	1340.16	1053.24	1298.38
	29	1176.6	82.287	21.0328	4.7429	0.41663	20.5558	7.10324	3.35346	745.997	1015.4	944.982	877.669	942.678	88.2717	43.8978	-0.373033	48.2627	-2.44758	5.16795	-1.18177	961.171	1153.74	972.589	965.384	1087.81	-1.57593	31.2878	7.04349	51.6352	11.9142	7.34385	-1.78709	975.09	986.579	1044.1	1254.86	1151.58	507.589	204.61	418.17	31.8129	86.513	142.221	1375.02	1263.14	1361.26	1063.05	1313.55
	30	1185.1	149.526	45.2322	14.0676	2.99023	40.3678	5.02584	8.81719	825.374	1018.13	986.055	921.98	945.758	166.085	86.2617	1.75828	84.9353	0.423962	14.9754	1.08394	1057.95	1163.31	1007.8	1021.56	1093.6	1.60831	56.6338	14.3678	105.693	30.8876	13.9205	1.80992	1072.14	1022.36	1131.51	1260.85	1159.19	698.739	364.85	581.327	64.8468	167.303	250.138	1380.68	1270.63	1379.53	1068.62	1324.51
	31	1191.27	263.753	88.123	19.811	-3.4137	68.6716	9.89998	9.96377	868.05	1020.05	1015.77	948.726	947.365	286.586	152.611	2.64722	156.232	-5.01467	34.1281	7.04695	1111.47	1170.06	1030.65	1053.28	1098.93	-2.29875	106.27	30.6496	184.317	50.3456	32.1445	5.87651	1124.98	1049	1174.86	1264.79	1163.68	862.281	600.671	720.117	119.764	298.772	395.573	1383.67	1274.99	1391.19	1070.79	1326.76
	32	1196.45	412.969	159.883	37.5698	-1.70371	129.136	17.5252	22.0491	893.835	1019.98	1039	969.32	948.931	458.525	268.29	-0.737145	256.928	2.24889	58.1186	9.27823	1141.31	1178.06	1051.86	1080.41	1103.41	-1.64941	196.902	62.5182	304.453	93.0318	57.3472	15.3421	1158.4	1070.77	1198.45	1266.98	1162.87	981.098	836.343	821.689	220.751	488.349	579.431	1385.89	1277.75	1399.2	1072.85	1330.64
	33	1199.16	564.681	279.819	79.4884	0.189469	232.854	31.7165	45.8374	908.786	1018.66	1055.4	985.445	951.435	638.756	418.292	0.496991	385.051	0.24278	115.217	26.524	1158.5	1180.62	1065.1	1098.57	1104.35	-3.39858	323.88	115.077	450.571	173.13	115.243	27.283	1179.19	1085.45	1216.63	1266.91	1162.75	1053.25	1048.03	883.447	382.861	722.612	757.413	1387.48	1278.64	1404.01	1076.52	1329.18
	34	1200.96	689.227	426.156	149.315	-2.20629	375.555	62.9702	77.1977	917.661	1017.83	1067.06	996.583	954.047	790.042	558.169	0.0750997	482.724	-3.15261	215.542	51.8364	1170.27	1185.25	1074.5	1114.78	1106.11	3.19246	478.961	202.261	564.148	306.319	205.731	52.4296	1191.2	1096.75	1230.6	1269.14	1161.18	1093.02	1202.12	918.441	595.677	929.254	914.321	1387.11	1278.7	1407.93	1079.36	1327.29
	35	1201.83	773.178	555.641	261.668	2.32309	543.692	119.964	147.584	923.002	1016.78	1076.81	1002.15	953.521	893.757	672.83	-0.317887	561.518	-0.846659	370.121	101.359	1176.01	1185.85	1078.09	1121.61	1107.03	4.17115	614.552	352.201	655.063	494.789	357.649	98.3634	1197.89	1102.68	1239.68	1270.14	1159.32	1115.45	1301.35	938.693	794.896	1085.36	1033.03	1387.96	1278.35	1410.53	1079.97	1323.59
	36	1202.91	823.596	662.836	424.832	1.45825	688.825	208.368	260.772	925.525	1014.46	1081.12	1006.09	954.729	955.516	750.119	1.48327	613.547	3.76459	563.76	180.867	1179.58	1187.82	1083.05	1129.04	1110.16	4.53008	718.961	551.9	715.208	695.027	558.828	176.519	1199.78	1108.51	1246.4	1274.13	1157.13	1127.6	1359.55	950.729	962.249	1185.1	1114.37	1387.39	1280.13	1411.3	1080.17	1319.62
	37	1201.86	853.275	735.358	596.712	0.578069	796.183	360.32	427.936	924.788	1009.17	1084.45	1010.45	956.523	991.332	797.402	-1.72575	646.387	2.01399	743.652	319.644	1179.26	1187.95	1086.67	1130.95	1111.39	0.5362	787.126	736.987	749.847	864.57	747.828	324.686	1199.27	1111.58	1249.22	1270.8	1152.78	1135.32	1395.68	958.1	1081.18	1242.05	1170.41	1388.44	1280.83	1410.83	1078.46	1317.55
	38	1201.65	873.917	778.343	744.035	-4.98228	865.465	530.333	600.522	920.424	1003.29	1086.26	1013	957.152	1016.42	824.512	2.89922	664.039	1.9689	891.052	498.439	1176.11	1187.24	1089.52	1131.43	1110.23	-1.95405	828.603	890.581	771.037	988.34	904.15	511.81	1195.87	1113.43	1250.16	1270.31	1150.68	1138.77	1415.15	961.586	1155.83	1272.93	1206.22	1387.37	1280.32	1412.01	1078	1313.34
	39	1200.05	889.355	802.735	852.127	1.4767	909.256	681.471	745.427	917.429	998.502	1088.71	1014.03	957.439	1033.76	842.456	-2.90971	677.279	2.97614	993.592	671.863	1173.79	1189.13	1091.53	1132.85	1111.23	-3.44844	854.682	999.145	785.171	1067.28	1015.3	706.956	1193.26	1116	1249.82	1264.36	1148.74	1142.51	1429.21	963.254	1198.77	1293.26	1234.16	1388.32	1280.04	1414.9	1077.3	1314.72
	40	1198.57	901.233	820.918	931.939	0.34786	942.328	813.732	862.652	915.726	995.041	1088.14	1013.04	957.604	1044.91	854.758	3.84602	688.24	0.576479	1064	832.138	1172.86	1191.9	1092.97	1137.79	1114.31	0.675142	875.433	1076.27	796.63	1121.25	1090.82	884.792	1190.64	1119.24	1251.05	1261.51	1148.91	1144.57	1439.69	963.012	1225.55	1308.92	1257.39	1388.1	1281.91	1418.88	1078.87	1316.7
[truncated: 24 more columns]
