# Supplementary material for: Clinical Value and Potential Mechanisms of Oxysterol-Binding Protein Like 3 (OSBPL3) in Human Tumors
Source: Front Mol Biosci. 2021 Oct 19;8:739978. doi: 10.3389/fmolb.2021.739978 (PMC8560696; doi:10.3389/fmolb.2021.739978)
Supplement: Supplementary file 1 [file DataSheet3.ZIP › 1.16.2015/admin_2015-01-16 08-42-10_CC005309 - Quantitation Ct Results.xls]

## Sheet: 0
	Well	Fluor	Content	Target	Sample	Threshold Cycle ( C(t) )	C(t) Mean	C(t) Std. Dev	Starting Quantity (SQ)	Log Starting Quantity	SQ Mean	SQ Std. Dev	Set Point	Well Note
	A09	SYBR	Unkn	GAPDH	mcf7	18.6325	18.6325	0				0	60
	B01	SYBR	Unkn	OSBPL3	10A	30.373	30.373	0				0	60
	B02	SYBR	Unkn	OSBPL3	231	32.2689	32.2689	0				0	60
	B03	SYBR	Unkn	OSBPL3	453	34.3811	34.3811	0				0	60
	B04	SYBR	Unkn	OSBPL3	468		0	0			0	0	60
	B05	SYBR	Unkn	OSBPL3	mcf7	32.6073	32.6073	0				0	60
	B06	SYBR	Unkn	OSBPL3	T47D	35.8163	35.8163	0				0	60
	B07	SYBR	Unkn	OSBPL3	SKBR3	35.3935	35.3935	0				0	60
	B08	SYBR	Unkn	OSBPL3	ZR751	25.1085	25.1085	0				0	60
	B09	SYBR	Unkn	GAPDH	mcf7	19.0528	19.0528	0				0	60
	B10	SYBR	Unkn	GAPDH	T47D	23.4814	23.4814	0				0	60
	B11	SYBR	Unkn	GAPDH	SKBR3	24.0938	24.0938	0				0	60
	B12	SYBR	Unkn	GAPDH	ZR751	17.3595	17.3595	0				0	60
	C01	SYBR	Unkn	OSBPL3	10A	30.2161	30.2161	0				0	60
	C02	SYBR	Unkn	OSBPL3	231	31.3416	31.3416	0				0	60
	C03	SYBR	Unkn	OSBPL3	453		0	0			0	0	60
	C04	SYBR	Unkn	OSBPL3	468	31.3565	31.3565	0				0	60
	C05	SYBR	Unkn	OSBPL3	mcf7		0	0			0	0	60
	C06	SYBR	Unkn	OSBPL3	T47D	33.7666	33.7666	0				0	60
	C07	SYBR	Unkn	OSBPL3	SKBR3	36.0811	36.0811	0				0	60
	C08	SYBR	Unkn	OSBPL3	ZR751	24.6242	24.6242	0				0	60
	C09	SYBR	Unkn	GAPDH	mcf7	18.756	18.756	0				0	60
	C10	SYBR	Unkn	GAPDH	T47D	23.3741	23.3741	0				0	60
	C11	SYBR	Unkn	GAPDH	SKBR3	24.0664	24.0664	0				0	60
	C12	SYBR	Unkn	GAPDH	ZR751	17.0362	17.0362	0				0	60
	D01	SYBR	Unkn	OSBPL3	10A		0	0			0	0	60
	D02	SYBR	Unkn	OSBPL3	231	31.9473	31.9473	0				0	60
	D03	SYBR	Unkn	OSBPL3	453	33.8838	33.8838	0				0	60
	D04	SYBR	Unkn	OSBPL3	468	31.065	31.065	0				0	60
	D05	SYBR	Unkn	OSBPL3	mcf7	33.1426	33.1426	0				0	60
	D06	SYBR	Unkn	OSBPL3	T47D	33.8497	33.8497	0				0	60
	D07	SYBR	Unkn	OSBPL3	SKBR3	36.1053	36.1053	0				0	60
	D08	SYBR	Unkn	OSBPL3	ZR751	24.5773	24.5773	0				0	60
	D10	SYBR	Unkn	GAPDH	T47D	23.3145	23.3145	0				0	60
	D11	SYBR	Unkn	GAPDH	SKBR3	24.278	24.278	0				0	60
	D12	SYBR	Unkn	GAPDH	ZR751	16.8035	16.8035	0				0	60
	E01	SYBR	Unkn	OSBPL3	10A	20.1433	20.1433	0				0	60
	E02	SYBR	Unkn	OSBPL3	231	27.1272	27.1272	0				0	60
	E03	SYBR	Unkn	OSBPL3	453	28.8729	28.8729	0				0	60
	E04	SYBR	Unkn	OSBPL3	468	27.4147	27.4147	0				0	60
	E05	SYBR	Unkn	OSBPL3	mcf7	31.7166	31.7166	0				0	60
	E06	SYBR	Unkn	OSBPL3	T47D	30.1888	30.1888	0				0	60
	E08	SYBR	Unkn	OSBPL3	ZR751	29.4625	29.4625	0				0	60
	E09	SYBR	Unkn	GAPDH	10A	17.1647	17.1647	0				0	60
	E10	SYBR	Unkn	GAPDH	231	18.4151	18.4151	0				0	60
	E11	SYBR	Unkn	GAPDH	453	20.2726	20.2726	0				0	60
	E12	SYBR	Unkn	GAPDH	468	19.1531	19.1531	0				0	60
	F01	SYBR	Unkn	OSBPL3	10A	19.8742	19.8742	0				0	60
	F02	SYBR	Unkn	OSBPL3	231	27.1605	27.1605	0				0	60
	F03	SYBR	Unkn	OSBPL3	453	31.3159	31.3159	0				0	60
	F04	SYBR	Unkn	OSBPL3	468	27.1272	27.1272	0				0	60
	F05	SYBR	Unkn	OSBPL3	mcf7	32.5516	32.5516	0				0	60
	F06	SYBR	Unkn	OSBPL3	T47D	36.8876	36.8876	0				0	60
	F07	SYBR	Unkn	OSBPL3	SKBR3	39.5587	39.5587	0				0	60
	F08	SYBR	Unkn	OSBPL3	ZR751	29.8288	29.8288	0				0	60
	F09	SYBR	Unkn	GAPDH	10A	17.3502	17.3502	0				0	60
	F10	SYBR	Unkn	GAPDH	231	18.5436	18.5436	0				0	60
	F11	SYBR	Unkn	GAPDH	453	20.219	20.219	0				0	60
	F12	SYBR	Unkn	GAPDH	468	19.16	19.16	0				0	60
	G01	SYBR	Unkn	OSBPL3	10A	19.8936	19.8936	0				0	60
	G02	SYBR	Unkn	OSBPL3	231	27.0113	27.0113	0				0	60
	G03	SYBR	Unkn	OSBPL3	453	32.0214	32.0214	0				0	60
	G04	SYBR	Unkn	OSBPL3	468	27.4786	27.4786	0				0	60
	G05	SYBR	Unkn	OSBPL3	mcf7	32.962	32.962	0				0	60
	G06	SYBR	Unkn	OSBPL3	T47D	36.2598	36.2598	0				0	60
	G07	SYBR	Unkn	OSBPL3	SKBR3	36.4897	36.4897	0				0	60
	G08	SYBR	Unkn	OSBPL3	ZR751	29.6102	29.6102	0				0	60
	G09	SYBR	Unkn	GAPDH	10A	17.1634	17.1634	0				0	60
	G10	SYBR	Unkn	GAPDH	231	18.4902	18.4902	0				0	60
	G11	SYBR	Unkn	GAPDH	453	20.1994	20.1994	0				0	60
	G12	SYBR	Unkn	GAPDH	468	19.3093	19.3093	0				0	60
	H07	SYBR	Unkn	OSBPL3	SKBR3	35.6418	35.6418	0				0	60
