# Supplementary material for: Clinical Value and Potential Mechanisms of Oxysterol-Binding Protein Like 3 (OSBPL3) in Human Tumors
Source: Front Mol Biosci. 2021 Oct 19;8:739978. doi: 10.3389/fmolb.2021.739978 (PMC8560696; doi:10.3389/fmolb.2021.739978)
Supplement: Supplementary file 1 [file DataSheet3.ZIP › 1.16.2015/admin_2015-01-16 08-42-10_CC005309 - Quantitation Plate View Results.xls]

## Sheet: SYBR
		1	2	3	4	5	6	7	8	9	10	11	12
A	Content									Unkn
A	Sample									mcf7
A	C(t)									18.6325
A	copy number
B	Content	Unkn	Unkn	Unkn	Unkn	Unkn	Unkn	Unkn	Unkn	Unkn	Unkn	Unkn	Unkn
B	Sample	10A	231	453	468	mcf7	T47D	SKBR3	ZR751	mcf7	T47D	SKBR3	ZR751
B	C(t)	30.373	32.2689	34.3811		32.6073	35.8163	35.3935	25.1085	19.0528	23.4814	24.0938	17.3595
B	copy number
C	Content	Unkn	Unkn	Unkn	Unkn	Unkn	Unkn	Unkn	Unkn	Unkn	Unkn	Unkn	Unkn
C	Sample	10A	231	453	468	mcf7	T47D	SKBR3	ZR751	mcf7	T47D	SKBR3	ZR751
C	C(t)	30.2161	31.3416		31.3565		33.7666	36.0811	24.6242	18.756	23.3741	24.0664	17.0362
C	copy number
D	Content	Unkn	Unkn	Unkn	Unkn	Unkn	Unkn	Unkn	Unkn		Unkn	Unkn	Unkn
D	Sample	10A	231	453	468	mcf7	T47D	SKBR3	ZR751		T47D	SKBR3	ZR751
D	C(t)		31.9473	33.8838	31.065	33.1426	33.8497	36.1053	24.5773		23.3145	24.278	16.8035
D	copy number
E	Content	Unkn	Unkn	Unkn	Unkn	Unkn	Unkn		Unkn	Unkn	Unkn	Unkn	Unkn
E	Sample	10A	231	453	468	mcf7	T47D		ZR751	10A	231	453	468
E	C(t)	20.1433	27.1272	28.8729	27.4147	31.7166	30.1888		29.4625	17.1647	18.4151	20.2726	19.1531
E	copy number
F	Content	Unkn	Unkn	Unkn	Unkn	Unkn	Unkn	Unkn	Unkn	Unkn	Unkn	Unkn	Unkn
F	Sample	10A	231	453	468	mcf7	T47D	SKBR3	ZR751	10A	231	453	468
F	C(t)	19.8742	27.1605	31.3159	27.1272	32.5516	36.8876	39.5587	29.8288	17.3502	18.5436	20.219	19.16
F	copy number
G	Content	Unkn	Unkn	Unkn	Unkn	Unkn	Unkn	Unkn	Unkn	Unkn	Unkn	Unkn	Unkn
G	Sample	10A	231	453	468	mcf7	T47D	SKBR3	ZR751	10A	231	453	468
G	C(t)	19.8936	27.0113	32.0214	27.4786	32.962	36.2598	36.4897	29.6102	17.1634	18.4902	20.1994	19.3093
G	copy number
H	Content							Unkn
H	Sample							SKBR3
H	C(t)							35.6418
H	copy number
