# Supplementary material for: Clinical Value and Potential Mechanisms of Oxysterol-Binding Protein Like 3 (OSBPL3) in Human Tumors
Source: Front Mol Biosci. 2021 Oct 19;8:739978. doi: 10.3389/fmolb.2021.739978 (PMC8560696; doi:10.3389/fmolb.2021.739978)
Supplement: Supplementary file 1 [file DataSheet3.ZIP › 1.16.2015/admin_2015-01-16 08-42-10_CC005309 - Quantitation Summary.xls]

## Sheet: 0
	Well	Fluor	Content	Sample	C(t)	SQ
	A09	SYBR	Unkn	mcf7	18.6325
	B01	SYBR	Unkn	10A	30.373
	B02	SYBR	Unkn	231	32.2689
	B03	SYBR	Unkn	453	34.3811
	B04	SYBR	Unkn	468
	B05	SYBR	Unkn	mcf7	32.6073
	B06	SYBR	Unkn	T47D	35.8163
	B07	SYBR	Unkn	SKBR3	35.3935
	B08	SYBR	Unkn	ZR751	25.1085
	B09	SYBR	Unkn	mcf7	19.0528
	B10	SYBR	Unkn	T47D	23.4814
	B11	SYBR	Unkn	SKBR3	24.0938
	B12	SYBR	Unkn	ZR751	17.3595
	C01	SYBR	Unkn	10A	30.2161
	C02	SYBR	Unkn	231	31.3416
	C03	SYBR	Unkn	453
	C04	SYBR	Unkn	468	31.3565
	C05	SYBR	Unkn	mcf7
	C06	SYBR	Unkn	T47D	33.7666
	C07	SYBR	Unkn	SKBR3	36.0811
	C08	SYBR	Unkn	ZR751	24.6242
	C09	SYBR	Unkn	mcf7	18.756
	C10	SYBR	Unkn	T47D	23.3741
	C11	SYBR	Unkn	SKBR3	24.0664
	C12	SYBR	Unkn	ZR751	17.0362
	D01	SYBR	Unkn	10A
	D02	SYBR	Unkn	231	31.9473
	D03	SYBR	Unkn	453	33.8838
	D04	SYBR	Unkn	468	31.065
	D05	SYBR	Unkn	mcf7	33.1426
	D06	SYBR	Unkn	T47D	33.8497
	D07	SYBR	Unkn	SKBR3	36.1053
	D08	SYBR	Unkn	ZR751	24.5773
	D10	SYBR	Unkn	T47D	23.3145
	D11	SYBR	Unkn	SKBR3	24.278
	D12	SYBR	Unkn	ZR751	16.8035
	E01	SYBR	Unkn	10A	20.1433
	E02	SYBR	Unkn	231	27.1272
	E03	SYBR	Unkn	453	28.8729
	E04	SYBR	Unkn	468	27.4147
	E05	SYBR	Unkn	mcf7	31.7166
	E06	SYBR	Unkn	T47D	30.1888
	E08	SYBR	Unkn	ZR751	29.4625
	E09	SYBR	Unkn	10A	17.1647
	E10	SYBR	Unkn	231	18.4151
	E11	SYBR	Unkn	453	20.2726
	E12	SYBR	Unkn	468	19.1531
	F01	SYBR	Unkn	10A	19.8742
	F02	SYBR	Unkn	231	27.1605
	F03	SYBR	Unkn	453	31.3159
	F04	SYBR	Unkn	468	27.1272
	F05	SYBR	Unkn	mcf7	32.5516
	F06	SYBR	Unkn	T47D	36.8876
	F07	SYBR	Unkn	SKBR3	39.5587
	F08	SYBR	Unkn	ZR751	29.8288
	F09	SYBR	Unkn	10A	17.3502
	F10	SYBR	Unkn	231	18.5436
	F11	SYBR	Unkn	453	20.219
	F12	SYBR	Unkn	468	19.16
	G01	SYBR	Unkn	10A	19.8936
	G02	SYBR	Unkn	231	27.0113
	G03	SYBR	Unkn	453	32.0214
	G04	SYBR	Unkn	468	27.4786
	G05	SYBR	Unkn	mcf7	32.962
	G06	SYBR	Unkn	T47D	36.2598
	G07	SYBR	Unkn	SKBR3	36.4897
	G08	SYBR	Unkn	ZR751	29.6102
	G09	SYBR	Unkn	10A	17.1634
	G10	SYBR	Unkn	231	18.4902
	G11	SYBR	Unkn	453	20.1994
	G12	SYBR	Unkn	468	19.3093
	H07	SYBR	Unkn	SKBR3	35.6418
