# Supplementary material for: Clinical Value and Potential Mechanisms of Oxysterol-Binding Protein Like 3 (OSBPL3) in Human Tumors
Source: Front Mol Biosci. 2021 Oct 19;8:739978. doi: 10.3389/fmolb.2021.739978 (PMC8560696; doi:10.3389/fmolb.2021.739978)
Supplement: Supplementary file 13 [file DataSheet2.XLSX]

## Sheet: Fig 1
Fig 1A
Tumor	Nor	p
BLCA.Tumor	BLCA.Normal	0.00315187
BRCA.Tumor	BRCA.Normal	0.575036
CHOL.Tumor	CHOL.Normal	2.25692e-09
COAD.Tumor	COAD.Normal	4.76434e-24
ESCA.Tumor	ESCA.Normal	3.31625e-06
HNSC-HPVpos.Tumor	HNSC-HPVneg.Tumor	0.287342
HNSC.Tumor	HNSC.Normal	7.06033e-15
KICH.Tumor	KICH.Normal	0.046905
KIRC.Tumor	KIRC.Normal	9.87008e-11
KIRP.Tumor	KIRP.Normal	0.000121718
LIHC.Tumor	LIHC.Normal	3.81549e-21
LUAD.Tumor	LUAD.Normal	1.12666e-06
LUSC.Tumor	LUSC.Normal	4.73005e-08
PRAD.Tumor	PRAD.Normal	5.31859e-07
READ.Tumor	READ.Normal	8.75845e-07
SKCM.Tumor	SKCM.Metastasis	0.861838
STAD.Tumor	STAD.Normal	9.32204e-20
THCA.Tumor	THCA.Normal	0.0501999
UCEC.Tumor	UCEC.Normal	0.000895376

## Sheet: Fig 2
Fig 2A
	colon cancer			stomach cancer			breast cancer		Lung cancer
	I	II	III	I	II	III	IIa	IIb	I	II	III
	0	8	1	0	1	8	4	1	0	4	1
	0	4	8		1	1	4	6		1	8
	0	1	4		1	4	4	6		0	4
	1	8	6		1	1	4	8		2	6
	1	0	8			1	4			8	8
	4	4	2			4	4			6	2
	8	0	8			8	1			4	8
	8						4			0
							8			3
										0
Fig 2B							Fig 2C
								HeLa
								MDA-MB-231
Fig 2D							Fig 2E
								Target	Sample	Relative Quantity	Relative Quantity SD	Corrected Relative Quantity SD	Relative Quantity SEM	Corrected Relative Quantity SEM	Wells	Mean C(t)	C(t) SD	C(t) SEM
								OSBPL3	MCF-10A	0.0217243	0.00166995	0.00166995	0.00118083	0.00118083	2	30.2945	0.1109	0.0784182
								OSBPL3	MCF-10A	1	0.104043	0.104043	0.0600692	0.0600692	3	19.9704	0.150102	0.0866616
								GAPDH	MCF-10A	0.895195	0.0666921	0.0666921	0.0385047	0.0385047	3	17.2261	0.107481	0.0620541
								OSBPL3	MDA-MB-231	0.00737776	0.00240773	0.00240773	0.00139011	0.00139011	3	31.8526	0.470823	0.27183
								OSBPL3	MDA-MB-231	0.00714273	0.000387822	0.000387822	0.000223909	0.000223909	3	27.0997	0.0783327	0.0452254
OSBPL3								GAPDH	MDA-MB-231	0.374601	0.0167662	0.0167662	0.00967995	0.00967995	3	18.483	0.0645712	0.0372802
								OSBPL3	453	0.00151925	0.000370291	0.000370291	0.000261835	0.000261835	2	34.1324	0.351631	0.248641
								OSBPL3	453	0.00057411	0.000657507	0.000657507	0.000379612	0.000379612	3	30.7368	1.65227	0.953936
								GAPDH	453	0.111573	0.00293102	0.00293102	0.00169222	0.00169222	3	20.2303	0.0378994	0.0218812
								OSBPL3	MDA-MB-468	0.0115117	0.00164451	0.00164451	0.00116284	0.00116284	2	31.2107	0.206096	0.145732
β-actin								OSBPL3	MDA-MB-468	0.00604587	0.000784431	0.000784431	0.000452891	0.000452891	3	27.3402	0.187185	0.108071
								GAPDH	MDA-MB-468	0.226708	0.0138724	0.0138724	0.00800922	0.00800922	3	19.2075	0.0882794	0.0509681
								GAPDH	mcf7	0.297838	0.0445987	0.0445987	0.0257491	0.0257491	3	18.8138	0.216032	0.124726
								OSBPL3	mcf7	0.00363207	0.000952941	0.000952941	0.000673831	0.000673831	2	32.875	0.378518	0.267653
								OSBPL3	mcf7	0.000180005	7.91863e-05	7.91863e-05	4.57182e-05	4.57182e-05	3	32.4101	0.63466	0.366421
								OSBPL3	T47D	0.00119603	0.000961793	0.000961793	0.000555291	0.000555291	3	34.4775	1.16015	0.669815
								GAPDH	T47D	0.0124854	0.000732307	0.000732307	0.000422798	0.000422798	3	23.39	0.0846185	0.0488545
								OSBPL3	T47D	4.39117e-05	0.000112607	0.000112607	6.50137e-05	6.50137e-05	3	34.4454	3.69964	2.13599
								OSBPL3	SKBR3	0.000458747	0.000128513	0.000128513	7.4197e-05	7.4197e-05	3	35.86	0.404156	0.233339
								GAPDH	SKBR3	0.00739268	0.000589662	0.000589662	0.000340442	0.000340442	3	24.1461	0.115074	0.0664378
								OSBPL3	SKBR3	6.3725e-06	9.10238e-06	9.10238e-06	5.25526e-06	5.25526e-06	3	37.2301	2.06072	1.18976
								OSBPL3	ZR751	1	0.203855	0.203855	0.117696	0.117696	3	24.77	0.294101	0.169799
								GAPDH	ZR751	1	0.193559	0.193559	0.111751	0.111751	3	17.0664	0.279246	0.161223
								OSBPL3	ZR751	0.00123313	0.000157558	0.000157558	9.09661e-05	9.09661e-05	3	29.6338	0.184334	0.106425

## Sheet: Fig 3
Fig 3B
Type	p-value	HR	Lower	Upper	NA
ACC	0.425687	1.04131	0.942591	1.15038	OS
BLCA	0.160625	1.01068	0.995791	1.02579	OS
BRCA	0.559015	0.995235	0.979418	1.01131	OS
CESC	0.0632728	1.02557	0.998605	1.05327	OS
CHOL	0.847194	0.995133	0.946958	1.04576	OS
COAD	0.0682898	1.01693	0.99874	1.03546	OS
DLBC	0.557292	0.982652	0.926868	1.04179	OS
ESCA	0.783765	1.00259	0.984213	1.02132	OS
GBM	0.987024	0.999863	0.983467	1.01653	OS
HNSC	0.829101	1.00183	0.985324	1.01862	OS
KICH	0.0926207	1.0589	0.990576	1.13194	OS
KIRC	0.295876	1.0098	0.991504	1.02843	OS
KIRP	0.723231	1.00681	0.969699	1.04534	OS
LAML	0.238451	1.0058	0.996177	1.01551	OS
LGG	6.66393e-11	1.03019	1.02103	1.03943	OS
LIHC	0.00139084	1.07974	1.03012	1.13174	OS
LUAD	0.267164	1.00657	0.994991	1.01829	OS
LUSC	0.530351	1.00504	0.989375	1.02096	OS
MESO	0.000239146	1.04001	1.01847	1.06201	OS
OV	0.933779	0.999455	0.986695	1.01238	OS
PAAD	0.0108996	1.01982	1.00453	1.03534	OS
PCPG	0.0154177	1.04329	1.00812	1.07968	OS
PRAD	0.556521	1.11975	0.768054	1.63249	OS
READ	0.686127	1.00893	0.966348	1.05339	OS
SARC	0.89447	0.999014	0.984565	1.01368	OS
SKCM	0.221826	0.992231	0.979894	1.00472	OS
STAD	0.580977	0.995932	0.98162	1.01045	OS
TGCT	0.447296	0.98623	0.951586	1.02214	OS
THCA	0.88972	1.00496	0.937081	1.07776	OS
THYM	0.51908	1.01513	0.969828	1.06255	OS
UCEC	0.607037	1.00441	0.987709	1.02139	OS
UCS	0.682986	1.01284	0.952681	1.0768	OS
UVM	6.04078e-05	1.40934	1.1918	1.66659	OS

## Sheet: Fig 4
Fig 4B
Type	p-value	HR	Lower	Upper	NA
ACC	0.976468	0.998004	0.873951	1.13967	PFS
BLCA	0.246426	1.01069	0.992679	1.02903	PFS
BRCA	0.75368	0.996636	0.975877	1.01784	PFS
CESC	0.0872345	1.02627	0.996219	1.05724	PFS
CHOL	0.847718	0.994812	0.943372	1.04906	PFS
COAD	0.0372814	1.02367	1.00138	1.04645	PFS
DLBC	0.221381	0.909007	0.780117	1.05919	PFS
ESCA	0.586765	0.993504	0.97043	1.01713	PFS
GBM	0.976941	1.00026	0.982729	1.01811	PFS
HNSC	0.750314	1.00341	0.982569	1.0247	PFS
KICH	0.320002	1.04499	0.958175	1.13967	PFS
KIRC	0.128936	1.01678	0.995171	1.03886	PFS
KIRP	0.41927	0.978662	0.928756	1.03125	PFS
LAML	0	0	0	0	PFS
LGG	4.06143e-11	1.03069	1.02148	1.03998	PFS
LIHC	0.00501642	1.09018	1.02638	1.15796	PFS
LUAD	0.363362	1.00675	0.992256	1.02145	PFS
LUSC	0.227353	1.01366	0.991574	1.03624	PFS
MESO	0.00295118	1.0384	1.01292	1.06451	PFS
OV	0.398166	0.993529	0.97868	1.0086	PFS
PAAD	0.026605	1.01933	1.00222	1.03673	PFS
PCPG	0.00148226	1.05568	1.02099	1.09156	PFS
PRAD	0.619674	1.13838	0.682352	1.89917	PFS
READ	0.372098	0.966642	0.897243	1.04141	PFS
SARC	0.914605	1.0008	0.986314	1.01549	PFS
SKCM	0.16131	0.990324	0.976941	1.00389	PFS
STAD	0.231856	0.988164	0.969064	1.00764	PFS
TGCT	0.507621	0.988136	0.953856	1.02365	PFS
THCA	0.353037	1.04872	0.948549	1.15947	PFS
THYM	0.513573	0.95987	0.848881	1.08537	PFS
UCEC	0.522606	1.00643	0.986857	1.02638	PFS
UCS	0.70639	1.01221	0.950266	1.0782	PFS
UVM	9.57181e-05	1.40754	1.18542	1.67127	PFS

## Sheet: Fig 5
Fig 5B
Type	p-value	HR	Lower	Upper	NA
ACC	0.361695	1.07647	0.918836	1.26115	PFI
BLCA	0.806452	0.995543	0.960597	1.03176	PFI
BRCA	0.862953	1.00157	0.983912	1.01954	PFI
CESC	0.146583	0.964856	0.919359	1.0126	PFI
CHOL	0.662775	0.984815	0.919365	1.05493	PFI
COAD	0.356954	1.02454	0.973036	1.07876	PFI
DLBC	0.715963	1.02297	0.905191	1.15607	PFI
ESCA	0.06771	0.963917	0.926653	1.00268	PFI
HNSC	0.65398	0.987254	0.933403	1.04421	PFI
KICH	0.623396	0.960762	0.818895	1.12721	PFI
KIRC	0.711798	0.987307	0.922614	1.05654	PFI
KIRP	0.899366	1.00322	0.954399	1.05455	PFI
LGG	0.00639029	1.06007	1.01654	1.10545	PFI
LIHC	0.264092	1.02973	0.978123	1.08406	PFI
LUAD	0.0720997	1.01217	0.998915	1.0256	PFI
LUSC	0.374549	1.01169	0.986064	1.03799	PFI
MESO	0.509498	1.03095	0.941681	1.12868	PFI
OV	0.130001	0.983612	0.962797	1.00488	PFI
PAAD	0.0401496	1.02642	1.00117	1.0523	PFI
PCPG	0.0624351	1.15735	0.992439	1.34966	PFI
PRAD	0.832308	1.02659	0.80517	1.30891	PFI
READ	0.226763	1.05686	0.966211	1.15602	PFI
SARC	0.951599	0.999546	0.984993	1.01431	PFI
STAD	0.255527	0.981894	0.951451	1.01331	PFI
TGCT	0.0868371	0.990432	0.979593	1.00139	PFI
THCA	0.664679	1.01141	0.960832	1.06465	PFI
UCEC	0.104332	0.975243	0.946183	1.0052	PFI
UCS	0.733437	1.02205	0.901493	1.15873	PFI
UVM	1.36791	1.45739	1.30864	1.35838	PFI

## Sheet: Fig 6
Fig 6E				Fig 6F
Gene1	cor	p.value			Samlpe	Type	MSI.score	Genes
ACC	0.344	0.00189389		1	TCGA-OR-A5J1-01	ACC	0.350497	1.03356
BLCA	-0.02	0.683524		2	TCGA-OR-A5J2-01	ACC	0.404467	2.16201
BRCA	0.019	0.549482		3	TCGA-OR-A5J3-01	ACC	0.425889	1.19233
CESC	0.1	0.0824472		4	TCGA-OR-A5J5-01	ACC	0.606347	2.09201
CHOL	0.14	0.414737		5	TCGA-OR-A5J6-01	ACC	0.3667	0.679283
COAD	0.077	0.114644		6	TCGA-OR-A5J7-01	ACC	0.371838	2.65916
DLBC	-0.372	0.00922065		7	TCGA-OR-A5J8-01	ACC	0.400866	4.31514
ESCA	0.05	0.531877		8	TCGA-OR-A5J9-01	ACC	0.397584	1.5345
GBM	-0.05	0.542565		9	TCGA-OR-A5JA-01	ACC	0.386259	1.73725
HNSC	-0.064	0.155144		10	TCGA-OR-A5JB-01	ACC	0.36793	4.36203
KICH	0.183	0.143572		11	TCGA-OR-A5JC-01	ACC	0.376068	1.83889
KIRC	0.05	0.364953		12	TCGA-OR-A5JD-01	ACC	0.378845	1.67705
KIRP	0.018	0.76668		13	TCGA-OR-A5JE-01	ACC	0.369718	0.842122
LAML	0.089	0.347255		14	TCGA-OR-A5JF-01	ACC	0.362217	1.50228
LGG	0.038	0.399371		15	TCGA-OR-A5JG-01	ACC	0.401194	0.96131
LIHC	-0.048	0.354918		16	TCGA-OR-A5JI-01	ACC	0.357946	1.11339
LUAD	0.078	0.078062		17	TCGA-OR-A5JJ-01	ACC	0.391988	1.79991
LUSC	0.145	0.00123443		18	TCGA-OR-A5JK-01	ACC	0.373286	2.22581
MESO	0.129	0.246972		19	TCGA-OR-A5JL-01	ACC	0.38659	1.89674
OV	0.07	0.243998		20	TCGA-OR-A5JM-01	ACC	0.367707	1.77599
PAAD	-0.056	0.459061		21	TCGA-OR-A5JO-01	ACC	0.348572	1.7473
PCPG	-0.115	0.125878		22	TCGA-OR-A5JP-01	ACC	0.346758	2.13498
PRAD	0.064	0.155607		23	TCGA-OR-A5JQ-01	ACC	0.371615	1.87071
READ	0.287	0.000358958		24	TCGA-OR-A5JR-01	ACC	0.380729	2.81898
SARC	0.121	0.054375		25	TCGA-OR-A5JS-01	ACC	0.363676	1.37325
SKCM	0.053	0.254519		26	TCGA-OR-A5JT-01	ACC	0.378623	3.61801
STAD	0.094	0.0708264		27	TCGA-OR-A5JV-01	ACC	0.390558	3.34126
TGCT	-0.108	0.214875		28	TCGA-OR-A5JW-01	ACC	0.357383	1.09189
THCA	-0.006	0.895915		29	TCGA-OR-A5JX-01	ACC	0.356482	2.13283
THYM	0.076	0.414567		30	TCGA-OR-A5JY-01	ACC	0.370611	1.19686
UCEC	0.036	0.404633		31	TCGA-OR-A5JZ-01	ACC	0.416948	3.18684
UCS	-0.189	0.163927		32	TCGA-OR-A5K0-01	ACC	0.364124	3.99846
UVM	0.133	0.239245		33	TCGA-OR-A5K1-01	ACC	0.40174	2.80147
				34	TCGA-OR-A5K2-01	ACC	0.339023	0.939346
				35	TCGA-OR-A5K3-01	ACC	0.410558	0.922755
				36	TCGA-OR-A5K4-01	ACC	0.406972	2.72849
				37	TCGA-OR-A5K5-01	ACC	0.363115	0.988556
				38	TCGA-OR-A5K6-01	ACC	0.354114	1.14461
				39	TCGA-OR-A5K8-01	ACC	0.394734	1.65167
				40	TCGA-OR-A5K9-01	ACC	0.371726	0.566978
				41	TCGA-OR-A5KO-01	ACC	0.393306	3.45901
				42	TCGA-OR-A5KT-01	ACC	0.353549	2.17713
				43	TCGA-OR-A5KU-01	ACC	0.377624	1.82542
				44	TCGA-OR-A5KV-01	ACC	0.363339	0.522546
				45	TCGA-OR-A5KW-01	ACC	0.402613	1.22174
				46	TCGA-OR-A5KX-01	ACC	0.358846	1.02283
				47	TCGA-OR-A5KY-01	ACC	0.396598	1.66577
				48	TCGA-OR-A5KZ-01	ACC	0.412944	1.72189
				49	TCGA-OR-A5L3-01	ACC	0.36233	0.266395
				50	TCGA-OR-A5L4-01	ACC	0.384492	1.43976
				51	TCGA-OR-A5L5-01	ACC	0.379177	1.87723
				52	TCGA-OR-A5L6-01	ACC	0.413594	2.3808
				53	TCGA-OR-A5L8-01	ACC	0.393855	0.762512
				54	TCGA-OR-A5L9-01	ACC	0.396598	0.522769
				55	TCGA-OR-A5LA-01	ACC	0.365916	0.883664
				56	TCGA-OR-A5LB-01	ACC	0.611267	1.44537
				57	TCGA-OR-A5LC-01	ACC	0.370722	1.39147
				58	TCGA-OR-A5LD-01	ACC	0.367483	0.266592
				59	TCGA-OR-A5LE-01	ACC	0.359071	0.543879
				60	TCGA-OR-A5LG-01	ACC	0.362666	1.14375
				61	TCGA-OR-A5LH-01	ACC	0.397474	2.20462
				62	TCGA-OR-A5LJ-01	ACC	0.599889	1.56745
				63	TCGA-OR-A5LK-01	ACC	0.366028	2.24291
				64	TCGA-OR-A5LL-01	ACC	0.369383	0.567131
				65	TCGA-OR-A5LM-01	ACC	0.405883	2.21644
				66	TCGA-OR-A5LN-01	ACC	0.365581	1.27687
				67	TCGA-OR-A5LO-01	ACC	0.401958	1.95692
				68	TCGA-OR-A5LP-01	ACC	0.382723	2.46678
				69	TCGA-OR-A5LR-01	ACC	0.394075	2.82645
				70	TCGA-OR-A5LS-01	ACC	0.392867	1.81155
				71	TCGA-OR-A5LT-01	ACC	0.410775	1.94437
				72	TCGA-OU-A5PI-01	ACC	0.383165	2.11604
				73	TCGA-P6-A5OF-01	ACC	0.399773	2.18834
				74	TCGA-P6-A5OG-01	ACC	0.37829	3.65072
				75	TCGA-PA-A5YG-01	ACC	0.377068	1.94423
				76	TCGA-PK-A5H8-01	ACC	0.393855	1.54854
				77	TCGA-PK-A5H9-01	ACC	0.351289	0.782611
				78	TCGA-PK-A5HA-01	ACC	0.380951	2.45194
				79	TCGA-PK-A5HB-01	ACC	0.556307	2.63716
				80	TCGA-2F-A9KO-01	BLCA	0.408277	3.49036
				81	TCGA-2F-A9KP-01	BLCA	0.404249	3.11384
				82	TCGA-2F-A9KQ-01	BLCA	0.39846	3.68666
				83	TCGA-2F-A9KR-01	BLCA	0.409472	3.86947
				84	TCGA-2F-A9KT-01	BLCA	0.412402	5.02403
				85	TCGA-2F-A9KW-01	BLCA	0.406646	3.80988
				86	TCGA-4Z-AA7M-01	BLCA	0.427392	3.18929
				87	TCGA-4Z-AA7N-01	BLCA	0.410341	4.01112
				88	TCGA-4Z-AA7O-01	BLCA	0.419107	3.43675
				89	TCGA-4Z-AA7Q-01	BLCA	0.420833	4.37093
				90	TCGA-4Z-AA7R-01	BLCA	0.432959	2.82674
				91	TCGA-4Z-AA7S-01	BLCA	0.402395	3.55565
				92	TCGA-4Z-AA7W-01	BLCA	0.410992	2.87087
				93	TCGA-4Z-AA7Y-01	BLCA	0.406319	4.44974
				94	TCGA-4Z-AA80-01	BLCA	0.415218	2.83543
				95	TCGA-4Z-AA81-01	BLCA	0.416732	5.30701
				96	TCGA-4Z-AA82-01	BLCA	0.418676	4.4021
				97	TCGA-4Z-AA83-01	BLCA	0.402176	4.55978
				98	TCGA-4Z-AA84-01	BLCA	0.406754	2.58499
				99	TCGA-4Z-AA86-01	BLCA	0.410667	4.63061
				100	TCGA-4Z-AA87-01	BLCA	0.428571	1.05288
				101	TCGA-4Z-AA89-01	BLCA	0.40719	3.38307
				102	TCGA-5N-A9KI-01	BLCA	0.427928	1.95864
				103	TCGA-5N-A9KM-01	BLCA	0.423309	3.45341
				104	TCGA-BL-A0C8-01	BLCA	0.372061	4.81898
				105	TCGA-BL-A13I-01	BLCA	0.416083	2.95994
				106	TCGA-BL-A13J-01	BLCA	0.485427	5.00673
				107	TCGA-BL-A3JM-01	BLCA	0.421264	4.22373
				108	TCGA-BL-A5ZZ-01	BLCA	0.380508	4.37455
				109	TCGA-BT-A0S7-01	BLCA	0.352533	3.44074
				110	TCGA-BT-A0YX-01	BLCA	0.348686	3.55026
				111	TCGA-BT-A20J-01	BLCA	0.367036	1.93759
				112	TCGA-BT-A20N-01	BLCA	0.377957	3.79463
				113	TCGA-BT-A20O-01	BLCA	0.357608	3.8364
				114	TCGA-BT-A20P-01	BLCA	0.3744	3.56567
				115	TCGA-BT-A20Q-01	BLCA	0.371392	3.09885
				116	TCGA-BT-A20R-01	BLCA	0.389016	3.65594
				117	TCGA-BT-A20T-01	BLCA	0.377735	3.15992
				118	TCGA-BT-A20U-01	BLCA	0.37951	2.78318
				119	TCGA-BT-A20V-01	BLCA	0.410558	5.0442
				120	TCGA-BT-A20W-01	BLCA	0.369941	3.6639
				121	TCGA-BT-A20X-01	BLCA	0.388906	4.55869
				122	TCGA-BT-A2LA-01	BLCA	0.397255	2.03896
				123	TCGA-BT-A2LB-01	BLCA	0.384934	3.29425
				124	TCGA-BT-A2LD-01	BLCA	0.440633	3.09421
				125	TCGA-BT-A3PH-01	BLCA	0.418136	2.75301
				126	TCGA-BT-A3PJ-01	BLCA	0.411209	5.08812
				127	TCGA-BT-A3PK-01	BLCA	0.426104	4.23814
				128	TCGA-BT-A42C-01	BLCA	0.414027	4.00618
				129	TCGA-BT-A42E-01	BLCA	0.404903	4.43551
				130	TCGA-BT-A42F-01	BLCA	0.390227	3.73828
				131	TCGA-C4-A0EZ-01	BLCA	0.361207	5.61767
				132	TCGA-C4-A0F0-01	BLCA	0.368936	4.09477
				133	TCGA-C4-A0F1-01	BLCA	0.361432	3.44522
				134	TCGA-C4-A0F6-01	BLCA	0.362666	2.88331
				135	TCGA-C4-A0F7-01	BLCA	0.367595	3.58872
				136	TCGA-CF-A1HR-01	BLCA	0.353549	3.67893
				137	TCGA-CF-A1HS-01	BLCA	0.368712	4.11496
				138	TCGA-CF-A27C-01	BLCA	0.397803	4.19936
				139	TCGA-CF-A3MF-01	BLCA	0.35095	3.06082
				140	TCGA-CF-A3MG-01	BLCA	0.423202	4.89361
				141	TCGA-CF-A3MH-01	BLCA	0.428357	4.55991
				142	TCGA-CF-A3MI-01	BLCA	0.441165	2.70512
				143	TCGA-CF-A47S-01	BLCA	0.374066	3.74082
				144	TCGA-CF-A47T-01	BLCA	0.378512	3.23112
				145	TCGA-CF-A47V-01	BLCA	0.408603	3.62863
				146	TCGA-CF-A47W-01	BLCA	0.41186	4.05242
				147	TCGA-CF-A47X-01	BLCA	0.406101	3.91917
				148	TCGA-CF-A47Y-01	BLCA	0.401084	2.0184
				149	TCGA-CF-A5U8-01	BLCA	0.389347	3.59314
				150	TCGA-CF-A5UA-01	BLCA	0.389126	3.1309
				151	TCGA-CF-A7I0-01	BLCA	0.40174	3.59531
				152	TCGA-CF-A8HX-01	BLCA	0.418244	3.48486
				153	TCGA-CF-A8HY-01	BLCA	0.417056	2.99414
				154	TCGA-CF-A9FF-01	BLCA	0.398022	2.94636
				155	TCGA-CF-A9FH-01	BLCA	0.409255	3.65681
				156	TCGA-CF-A9FL-01	BLCA	0.403486	4.08139
				157	TCGA-CF-A9FM-01	BLCA	0.397146	4.36525
				158	TCGA-CU-A0YN-01	BLCA	0.362442	4.77588
				159	TCGA-CU-A0YO-01	BLCA	0.355129	4.48663
				160	TCGA-CU-A0YR-01	BLCA	0.35095	3.54433
				161	TCGA-CU-A3KJ-01	BLCA	0.31313	4.44291
				162	TCGA-CU-A3QU-01	BLCA	0.421048	3.08861
				163	TCGA-CU-A3YL-01	BLCA	0.399663	3.57809
				164	TCGA-CU-A5W6-01	BLCA	0.392537	3.19776
				165	TCGA-CU-A72E-01	BLCA	0.402722	4.06144
				166	TCGA-DK-A1A3-01	BLCA	0.371726	4.02964
				167	TCGA-DK-A1A5-01	BLCA	0.382833	4.70885
				168	TCGA-DK-A1A6-01	BLCA	0.384602	2.47322
				169	TCGA-DK-A1A7-01	BLCA	0.38084	2.48928
				170	TCGA-DK-A1AA-01	BLCA	0.36087	3.7727
				171	TCGA-DK-A1AB-01	BLCA	0.363227	3.89061
				172	TCGA-DK-A1AC-01	BLCA	0.385044	2.90295
				173	TCGA-DK-A1AD-01	BLCA	0.366028	2.49626
				174	TCGA-DK-A1AE-01	BLCA	0.369159	2.22603
				175	TCGA-DK-A1AF-01	BLCA	0.35095	4.36498
				176	TCGA-DK-A1AG-01	BLCA	0.358621	4.59527
				177	TCGA-DK-A2HX-01	BLCA	0.378734	5.08959
				178	TCGA-DK-A2I1-01	BLCA	0.359858	2.07965
				179	TCGA-DK-A2I2-01	BLCA	0.386259	3.81508
				180	TCGA-DK-A2I4-01	BLCA	0.291132	5.76616
				181	TCGA-DK-A2I6-01	BLCA	0.391768	3.71794
				182	TCGA-DK-A3IK-01	BLCA	0.386921	2.45453
				183	TCGA-DK-A3IL-01	BLCA	0.446044	2.6785
				184	TCGA-DK-A3IM-01	BLCA	0.434134	3.82875
				185	TCGA-DK-A3IN-01	BLCA	0.413486	4.72061
				186	TCGA-DK-A3IQ-01	BLCA	0.378734	4.07492
				187	TCGA-DK-A3IS-01	BLCA	0.340163	2.7056
				188	TCGA-DK-A3IT-01	BLCA	0.398569	4.01884
				189	TCGA-DK-A3IU-01	BLCA	0.425782	3.88563
				190	TCGA-DK-A3IV-01	BLCA	0.418999	4.42501
				191	TCGA-DK-A3WW-01	BLCA	0.409472	3.99739
				192	TCGA-DK-A3WX-01	BLCA	0.399554	4.53202
				193	TCGA-DK-A3WY-01	BLCA	0.400429	4.04213
				194	TCGA-DK-A3X1-01	BLCA	0.415326	2.60695
				195	TCGA-DK-A3X2-01	BLCA	0.398022	3.53938
				196	TCGA-DK-A6AV-01	BLCA	0.405121	4.65365
				197	TCGA-DK-A6AW-01	BLCA	0.387032	1.98923
				198	TCGA-DK-A6B0-01	BLCA	0.396817	3.45993
				199	TCGA-DK-A6B1-01	BLCA	0.388134	3.66109
				200	TCGA-DK-A6B2-01	BLCA	0.394295	4.67473
				201	TCGA-DK-A6B5-01	BLCA	0.427499	2.86171
				202	TCGA-DK-A6B6-01	BLCA	0.391878	4.15816
				203	TCGA-DK-AA6L-01	BLCA	0.412402	3.78971
				204	TCGA-DK-AA6M-01	BLCA	0.410667	4.25654
				205	TCGA-DK-AA6P-01	BLCA	0.413486	3.38815
				206	TCGA-DK-AA6Q-01	BLCA	0.399663	3.2702
				207	TCGA-DK-AA6R-01	BLCA	0.415434	3.69126
				208	TCGA-DK-AA6S-01	BLCA	0.408603	3.56436
				209	TCGA-DK-AA6T-01	BLCA	0.40174	3.85809
				210	TCGA-DK-AA6U-01	BLCA	0.399882	4.09456
				211	TCGA-DK-AA6W-01	BLCA	0.411426	3.00646
				212	TCGA-DK-AA6X-01	BLCA	0.413161	3.50557
				213	TCGA-DK-AA71-01	BLCA	0.425567	3.25561
				214	TCGA-DK-AA74-01	BLCA	0.412294	2.77487
				215	TCGA-DK-AA75-01	BLCA	0.409472	3.19966
				216	TCGA-DK-AA76-01	BLCA	0.416732	2.06866
				217	TCGA-DK-AA77-01	BLCA	0.417596	2.75275
				218	TCGA-E5-A2PC-01	BLCA	0.389126	2.29464
				219	TCGA-E5-A4TZ-01	BLCA	0.423632	5.48154
				220	TCGA-E5-A4U1-01	BLCA	0.414027	3.61812
				221	TCGA-E7-A3X6-01	BLCA	0.39605	3.11754
				222	TCGA-E7-A3Y1-01	BLCA	0.392317	3.58156
				223	TCGA-E7-A4IJ-01	BLCA	0.406101	3.41838
				224	TCGA-E7-A4XJ-01	BLCA	0.402395	3.16777
				225	TCGA-E7-A519-01	BLCA	0.383608	2.24872
				226	TCGA-E7-A541-01	BLCA	0.395611	4.91319
				227	TCGA-E7-A5KE-01	BLCA	0.409255	2.01085
				228	TCGA-E7-A5KF-01	BLCA	0.389016	3.66077
				229	TCGA-E7-A677-01	BLCA	0.378845	4.63019
				230	TCGA-E7-A678-01	BLCA	0.38648	3.68791
				231	TCGA-E7-A6MD-01	BLCA	0.409364	3.86966
				232	TCGA-E7-A6ME-01	BLCA	0.416407	3.32636
				233	TCGA-E7-A6MF-01	BLCA	0.411643	5.48771
				234	TCGA-E7-A7DU-01	BLCA	0.414136	3.95378
				235	TCGA-E7-A7DV-01	BLCA	0.400429	2.46025
				236	TCGA-E7-A7PW-01	BLCA	0.414893	2.56145
				237	TCGA-E7-A7XN-01	BLCA	0.405666	3.95063
				238	TCGA-E7-A85H-01	BLCA	0.426318	2.14005
				239	TCGA-E7-A8O7-01	BLCA	0.394075	4.70849
				240	TCGA-E7-A8O8-01	BLCA	0.405992	2.1928
				241	TCGA-E7-A97P-01	BLCA	0.399007	3.93226
				242	TCGA-E7-A97Q-01	BLCA	0.410124	2.45817
				243	TCGA-FD-A3B3-01	BLCA	0.37629	4.58531
				244	TCGA-FD-A3B4-01	BLCA	0.380286	4.99415
				245	TCGA-FD-A3B5-01	BLCA	0.451224	4.38809
				246	TCGA-FD-A3B6-01	BLCA	0.424385	4.89091
				247	TCGA-FD-A3B7-01	BLCA	0.423417	4.4328
				248	TCGA-FD-A3B8-01	BLCA	0.417596	3.61073
				249	TCGA-FD-A3N5-01	BLCA	0.314174	4.57955
				250	TCGA-FD-A3N6-01	BLCA	0.297485	3.25239
				251	TCGA-FD-A3NA-01	BLCA	0.408712	3.12106
				252	TCGA-FD-A3SJ-01	BLCA	0.412402	2.83695
				253	TCGA-FD-A3SL-01	BLCA	0.417812	2.96749
				254	TCGA-FD-A3SM-01	BLCA	0.394185	3.30839
				255	TCGA-FD-A3SN-01	BLCA	0.419647	4.36901
				256	TCGA-FD-A3SO-01	BLCA	0.412511	4.79514
				257	TCGA-FD-A3SP-01	BLCA	0.410667	4.30603
				258	TCGA-FD-A3SQ-01	BLCA	0.419539	4.56403
				259	TCGA-FD-A3SR-01	BLCA	0.410667	4.12933
				260	TCGA-FD-A3SS-01	BLCA	0.412836	4.28441
				261	TCGA-FD-A43N-01	BLCA	0.370499	3.40714
				262	TCGA-FD-A43P-01	BLCA	0.408929	3.28323
				263	TCGA-FD-A43S-01	BLCA	0.389016	3.22462
				264	TCGA-FD-A43U-01	BLCA	0.378512	2.68609
				265	TCGA-FD-A43X-01	BLCA	0.390888	3.86715
				266	TCGA-FD-A43Y-01	BLCA	0.413377	3.3364
				267	TCGA-FD-A5BR-01	BLCA	0.372506	3.311
				268	TCGA-FD-A5BS-01	BLCA	0.413486	3.17732
				269	TCGA-FD-A5BT-01	BLCA	0.378401	2.12418
				270	TCGA-FD-A5BU-01	BLCA	0.401958	3.91539
				271	TCGA-FD-A5BV-01	BLCA	0.39594	3.7836
				272	TCGA-FD-A5BX-01	BLCA	0.397474	2.57998
				273	TCGA-FD-A5BY-01	BLCA	0.388906	3.53398
				274	TCGA-FD-A5BZ-01	BLCA	0.379177	3.93845
				275	TCGA-FD-A5C0-01	BLCA	0.40174	4.73039
				276	TCGA-FD-A5C1-01	BLCA	0.400538	4.49326
				277	TCGA-FD-A62N-01	BLCA	0.385376	3.75081
				278	TCGA-FD-A62O-01	BLCA	0.399007	4.70339
				279	TCGA-FD-A62P-01	BLCA	0.384602	4.48008
				280	TCGA-FD-A62S-01	BLCA	0.395721	4.72547
				281	TCGA-FD-A6TA-01	BLCA	0.392207	3.07164
				282	TCGA-FD-A6TB-01	BLCA	0.386811	3.8548
				283	TCGA-FD-A6TC-01	BLCA	0.412619	4.97939
				284	TCGA-FD-A6TD-01	BLCA	0.409147	3.90468
				285	TCGA-FD-A6TE-01	BLCA	0.420617	4.26246
				286	TCGA-FD-A6TF-01	BLCA	0.409472	4.76824
				287	TCGA-FD-A6TG-01	BLCA	0.400757	4.51218
				288	TCGA-FD-A6TH-01	BLCA	0.425244	2.99945
				289	TCGA-FD-A6TI-01	BLCA	0.400866	1.60769
				290	TCGA-FD-A6TK-01	BLCA	0.39605	4.44893
				291	TCGA-FJ-A3Z7-01	BLCA	0.431142	2.07105
				292	TCGA-FJ-A3Z9-01	BLCA	0.353775	3.75574
				293	TCGA-FJ-A3ZE-01	BLCA	0.439357	1.00663
				294	TCGA-FJ-A3ZF-01	BLCA	0.415759	4.11387
				295	TCGA-FJ-A871-01	BLCA	0.387032	4.71123
				296	TCGA-FT-A3EE-01	BLCA	0.422664	5.68758
				297	TCGA-FT-A61P-01	BLCA	0.387363	5.02673
				298	TCGA-G2-A2EC-01	BLCA	0.406972	3.24775
				299	TCGA-G2-A2EF-01	BLCA	0.383276	4.71827
				300	TCGA-G2-A2EJ-01	BLCA	0.367371	4.43271
				301	TCGA-G2-A2EK-01	BLCA	0.371057	3.87862
				302	TCGA-G2-A2EL-01	BLCA	0.385928	3.27601
				303	TCGA-G2-A2EO-01	BLCA	0.397803	3.16171
				304	TCGA-G2-A2ES-01	BLCA	0.37629	4.80004
				305	TCGA-G2-A3IB-01	BLCA	0.424062	4.34955
				306	TCGA-G2-A3IE-01	BLCA	0.416191	3.17456
				307	TCGA-G2-A3VY-01	BLCA	0.418568	3.82237
				308	TCGA-G2-AA3B-01	BLCA	0.402395	2.15613
				309	TCGA-G2-AA3C-01	BLCA	0.405012	3.24707
				310	TCGA-G2-AA3D-01	BLCA	0.409147	4.01672
				311	TCGA-G2-AA3F-01	BLCA	0.408168	3.85919
				312	TCGA-GC-A3BM-01	BLCA	0.400319	4.36091
				313	TCGA-GC-A3I6-01	BLCA	0.427392	4.51553
				314	TCGA-GC-A3OO-01	BLCA	0.399554	3.60671
				315	TCGA-GC-A3RB-01	BLCA	0.403813	4.51829
				316	TCGA-GC-A3RC-01	BLCA	0.414893	4.78088
				317	TCGA-GC-A3RD-01	BLCA	0.434348	4.16151
				318	TCGA-GC-A3WC-01	BLCA	0.381726	3.66571
				319	TCGA-GC-A3YS-01	BLCA	0.440527	4.09305
				320	TCGA-GC-A4ZW-01	BLCA	0.377735	2.54863
				321	TCGA-GC-A6I1-01	BLCA	0.407842	3.13086
				322	TCGA-GC-A6I3-01	BLCA	0.407625	2.52896
				323	TCGA-GD-A2C5-01	BLCA	0.372506	3.23818
				324	TCGA-GD-A3OP-01	BLCA	0.417812	4.86931
				325	TCGA-GD-A3OQ-01	BLCA	0.41045	5.30455
				326	TCGA-GD-A3OS-01	BLCA	0.443925	4.14783
				327	TCGA-GD-A6C6-01	BLCA	0.435629	2.56619
				328	TCGA-GD-A76B-01	BLCA	0.410341	2.84076
				329	TCGA-GU-A42P-01	BLCA	0.438719	1.39902
				330	TCGA-GU-A42Q-01	BLCA	0.406646	4.5779
				331	TCGA-GU-A42R-01	BLCA	0.42417	3.69244
				332	TCGA-GU-A762-01	BLCA	0.405775	3.60159
				333	TCGA-GU-A763-01	BLCA	0.391108	2.57777
				334	TCGA-GU-A764-01	BLCA	0.411643	3.94061
				335	TCGA-GU-A766-01	BLCA	0.424922	3.98672
				336	TCGA-GU-A767-01	BLCA	0.406863	2.85826
				337	TCGA-GU-AATO-01	BLCA	0.40523	1.84456
				338	TCGA-GU-AATP-01	BLCA	0.405448	3.31122
				339	TCGA-GU-AATQ-01	BLCA	0.421156	2.66896
				340	TCGA-GV-A3JV-01	BLCA	0.418136	4.52949
				341	TCGA-GV-A3JW-01	BLCA	0.41186	2.61057
				342	TCGA-GV-A3JX-01	BLCA	0.445091	2.4851
				343	TCGA-GV-A3JZ-01	BLCA	0.268674	3.65348
				344	TCGA-GV-A3QF-01	BLCA	0.413594	1.89014
				345	TCGA-GV-A3QG-01	BLCA	0.41846	2.75843
				346	TCGA-GV-A3QH-01	BLCA	0.41045	3.639
				347	TCGA-GV-A3QI-01	BLCA	0.358621	3.84358
				348	TCGA-GV-A3QK-01	BLCA	0.410341	4.16405
				349	TCGA-GV-A40E-01	BLCA	0.419215	6.04315
				350	TCGA-GV-A40G-01	BLCA	0.416732	3.63346
				351	TCGA-GV-A6ZA-01	BLCA	0.392977	3.30459
				352	TCGA-H4-A2HO-01	BLCA	0.388355	3.09244
				353	TCGA-H4-A2HQ-01	BLCA	0.405339	4.67687
				354	TCGA-HQ-A2OE-01	BLCA	0.404794	3.61314
				355	TCGA-HQ-A2OF-01	BLCA	0.40523	4.63635
				356	TCGA-HQ-A5ND-01	BLCA	0.383608	4.08895
				357	TCGA-HQ-A5NE-01	BLCA	0.389236	4.94246
				358	TCGA-K4-A3WS-01	BLCA	0.420402	2.70829
				359	TCGA-K4-A3WU-01	BLCA	0.416299	3.54031
				360	TCGA-K4-A3WV-01	BLCA	0.420402	3.65558
				361	TCGA-K4-A4AB-01	BLCA	0.390338	3.57778
				362	TCGA-K4-A4AC-01	BLCA	0.381837	4.11665
				363	TCGA-K4-A54R-01	BLCA	0.389677	3.58864
				364	TCGA-K4-A5RH-01	BLCA	0.390448	3.55861
				365	TCGA-K4-A5RI-01	BLCA	0.389347	3.76842
				366	TCGA-K4-A5RJ-01	BLCA	0.386149	3.61128
				367	TCGA-K4-A6FZ-01	BLCA	0.406319	5.19291
				368	TCGA-K4-A6MB-01	BLCA	0.41792	4.30262
				369	TCGA-K4-A83P-01	BLCA	0.406319	4.93218
				370	TCGA-K4-AAQO-01	BLCA	0.412077	2.91306
				371	TCGA-KQ-A41N-01	BLCA	0.375735	1.9512
				372	TCGA-KQ-A41O-01	BLCA	0.420617	0.105765
				373	TCGA-KQ-A41P-01	BLCA	0.421048	2.44968
				374	TCGA-KQ-A41Q-01	BLCA	0.400538	5.06085
				375	TCGA-KQ-A41R-01	BLCA	0.40621	2.01174
				376	TCGA-KQ-A41S-01	BLCA	0.388686	3.34713
				377	TCGA-LC-A66R-01	BLCA	0.390778	4.46785
				378	TCGA-LT-A5Z6-01	BLCA	0.391768	3.85374
				379	TCGA-LT-A8JT-01	BLCA	0.415218	3.23354
				380	TCGA-MV-A51V-01	BLCA	0.374956	3.65543
				381	TCGA-PQ-A6FI-01	BLCA	0.427606	3.65694
				382	TCGA-PQ-A6FN-01	BLCA	0.406972	3.04423
				383	TCGA-R3-A69X-01	BLCA	0.388245	5.27697
				384	TCGA-S5-A6DX-01	BLCA	0.405557	2.76691
				385	TCGA-S5-AA26-01	BLCA	0.417704	4.1632
				386	TCGA-SY-A9G0-01	BLCA	0.406101	3.40054
				387	TCGA-SY-A9G5-01	BLCA	0.410992	4.22136
				388	TCGA-UY-A78K-01	BLCA	0.407298	3.75814
				389	TCGA-UY-A78L-01	BLCA	0.397693	3.52062
				390	TCGA-UY-A78M-01	BLCA	0.412402	2.88557
				391	TCGA-UY-A78N-01	BLCA	0.399007	3.28178
				392	TCGA-UY-A78O-01	BLCA	0.410015	1.86128
				393	TCGA-UY-A78P-01	BLCA	0.413269	3.82731
				394	TCGA-UY-A8OB-01	BLCA	0.426104	3.6648
				395	TCGA-UY-A8OC-01	BLCA	0.423417	4.62433
				396	TCGA-UY-A8OD-01	BLCA	0.413702	3.18704
				397	TCGA-UY-A9PA-01	BLCA	0.400429	4.92627
				398	TCGA-UY-A9PB-01	BLCA	0.411752	4.59934
				399	TCGA-UY-A9PD-01	BLCA	0.415218	1.48119
				400	TCGA-UY-A9PE-01	BLCA	0.411318	2.99826
				401	TCGA-UY-A9PF-01	BLCA	0.392427	3.47775
				402	TCGA-UY-A9PH-01	BLCA	0.398022	3.00285
				403	TCGA-XF-A8HB-01	BLCA	0.405992	3.57173
				404	TCGA-XF-A8HC-01	BLCA	0.401084	2.26402
				405	TCGA-XF-A8HD-01	BLCA	0.40523	4.57519
				406	TCGA-XF-A8HE-01	BLCA	0.394295	4.06406
				407	TCGA-XF-A8HF-01	BLCA	0.407733	1.95756
				408	TCGA-XF-A8HG-01	BLCA	0.500088	4.02033
				409	TCGA-XF-A8HH-01	BLCA	0.398898	2.75705
				410	TCGA-XF-A8HI-01	BLCA	0.390338	3.65499
				411	TCGA-XF-A9SH-01	BLCA	0.40969	3.49155
				412	TCGA-XF-A9SI-01	BLCA	0.414352	3.67776
				413	TCGA-XF-A9SJ-01	BLCA	0.415434	4.96361
				414	TCGA-XF-A9SK-01	BLCA	0.423417	3.93869
				415	TCGA-XF-A9SL-01	BLCA	0.41186	3.83612
				416	TCGA-XF-A9SM-01	BLCA	0.427499	4.0209
				417	TCGA-XF-A9SP-01	BLCA	0.41186	2.65528
				418	TCGA-XF-A9ST-01	BLCA	0.439676	2.75926
				419	TCGA-XF-A9SU-01	BLCA	0.404794	3.34038
				420	TCGA-XF-A9SV-01	BLCA	0.432853	2.85403
				421	TCGA-XF-A9SW-01	BLCA	0.426748	3.61322
				422	TCGA-XF-A9SX-01	BLCA	0.411643	3.81164
				423	TCGA-XF-A9SY-01	BLCA	0.427177	4.7199
				424	TCGA-XF-A9SZ-01	BLCA	0.401412	3.41546
				425	TCGA-XF-A9T0-01	BLCA	0.412185	2.57705
				426	TCGA-XF-A9T2-01	BLCA	0.393526	4.69602
				427	TCGA-XF-A9T3-01	BLCA	0.42094	4.37422
				428	TCGA-XF-A9T4-01	BLCA	0.401303	5.09763
				429	TCGA-XF-A9T5-01	BLCA	0.422018	3.28786
				430	TCGA-XF-A9T6-01	BLCA	0.425889	4.71891
				431	TCGA-XF-A9T8-01	BLCA	0.395611	3.64025
				432	TCGA-XF-AAME-01	BLCA	0.430071	3.85823
				433	TCGA-XF-AAMG-01	BLCA	0.427177	2.71089
				434	TCGA-XF-AAMH-01	BLCA	0.428893	2.79065
				435	TCGA-XF-AAMJ-01	BLCA	0.422556	3.38667
				436	TCGA-XF-AAML-01	BLCA	0.413594	3.77476
				437	TCGA-XF-AAMQ-01	BLCA	0.411318	3.25615
				438	TCGA-XF-AAMR-01	BLCA	0.412836	3.45296
				439	TCGA-XF-AAMT-01	BLCA	0.419755	4.34081
				440	TCGA-XF-AAMW-01	BLCA	0.417596	5.4785
				441	TCGA-XF-AAMX-01	BLCA	0.443394	5.25288
				442	TCGA-XF-AAMY-01	BLCA	0.429964	4.37024
				443	TCGA-XF-AAMZ-01	BLCA	0.412727	2.58145
				444	TCGA-XF-AAN0-01	BLCA	0.418028	4.09194
				445	TCGA-XF-AAN1-01	BLCA	0.423417	4.2167
				446	TCGA-XF-AAN2-01	BLCA	0.41446	4.44679
				447	TCGA-XF-AAN3-01	BLCA	0.403813	2.75553
				448	TCGA-XF-AAN4-01	BLCA	0.403159	3.54954
				449	TCGA-XF-AAN5-01	BLCA	0.433494	5.14031
				450	TCGA-XF-AAN7-01	BLCA	0.43328	2.39619
				451	TCGA-XF-AAN8-01	BLCA	0.411752	2.79476
				452	TCGA-YC-A89H-01	BLCA	0.403595	3.44882
				453	TCGA-YC-A8S6-01	BLCA	0.403922	4.04747
				454	TCGA-YC-A9TC-01	BLCA	0.40806	4.45969
				455	TCGA-YF-AA3L-01	BLCA	0.408821	3.1574
				456	TCGA-YF-AA3M-01	BLCA	0.436908	3.08278
				457	TCGA-ZF-A9R0-01	BLCA	0.404903	2.77684
				458	TCGA-ZF-A9R1-01	BLCA	0.397146	4.22689
				459	TCGA-ZF-A9R2-01	BLCA	0.415651	3.7881
				460	TCGA-ZF-A9R3-01	BLCA	0.411752	4.17117
				461	TCGA-ZF-A9R4-01	BLCA	0.408929	3.03264
				462	TCGA-ZF-A9R5-01	BLCA	0.427177	5.61595
				463	TCGA-ZF-A9R7-01	BLCA	0.394953	4.82497
				464	TCGA-ZF-A9R9-01	BLCA	0.402176	4.18765
				465	TCGA-ZF-A9RC-01	BLCA	0.398788	3.87386
				466	TCGA-ZF-A9RD-01	BLCA	0.404685	3.50362
				467	TCGA-ZF-A9RE-01	BLCA	0.405883	3.32703
				468	TCGA-ZF-A9RF-01	BLCA	0.40719	3.16683
				469	TCGA-ZF-A9RL-01	BLCA	0.400429	3.72352
				470	TCGA-ZF-A9RM-01	BLCA	0.404249	5.05214
				471	TCGA-ZF-A9RN-01	BLCA	0.444031	3.18969
				472	TCGA-ZF-AA4N-01	BLCA	0.411535	4.10594
				473	TCGA-ZF-AA4R-01	BLCA	0.41738	3.94406
				474	TCGA-ZF-AA4T-01	BLCA	0.402504	3.08546
				475	TCGA-ZF-AA4U-01	BLCA	0.411101	3.42703
				476	TCGA-ZF-AA4V-01	BLCA	0.408929	4.8242
				477	TCGA-ZF-AA4W-01	BLCA	0.499884	3.7049
				478	TCGA-ZF-AA4X-01	BLCA	0.394075	3.3569
				479	TCGA-ZF-AA51-01	BLCA	0.402176	1.59406
				480	TCGA-ZF-AA52-01	BLCA	0.409907	2.74443
				481	TCGA-ZF-AA53-01	BLCA	0.40414	3.1341
				482	TCGA-ZF-AA54-01	BLCA	0.409907	3.49578
				483	TCGA-ZF-AA56-01	BLCA	0.406754	3.97979
				484	TCGA-ZF-AA58-01	BLCA	0.421587	4.42288
				485	TCGA-ZF-AA5H-01	BLCA	0.401412	4.00739
				486	TCGA-ZF-AA5N-01	BLCA	0.412944	4.50739
				487	TCGA-ZF-AA5P-01	BLCA	0.414136	3.44375
				488	TCGA-AC-A6IX-06	BRCA	0.413486	3.20448
				489	TCGA-BH-A18V-06	BRCA	0.427499	4.17172
				490	TCGA-BH-A1ES-06	BRCA	0.407733	3.7029
				491	TCGA-BH-A1FE-06	BRCA	0.402504	3.02264
				492	TCGA-E2-A15A-06	BRCA	0.423417	2.72644
				493	TCGA-E2-A15E-06	BRCA	0.401412	2.03685
				494	TCGA-E2-A15K-06	BRCA	0.403377	1.48695
				495	TCGA-3C-AAAU-01	BRCA	0.41997	2.26267
				496	TCGA-3C-AALI-01	BRCA	0.359409	2.2922
				497	TCGA-3C-AALJ-01	BRCA	0.367147	2.10809
				498	TCGA-3C-AALK-01	BRCA	0.489748	2.5233
				499	TCGA-4H-AAAK-01	BRCA	0.390668	3.09082
				500	TCGA-5L-AAT0-01	BRCA	0.562181	2.79883
				501	TCGA-5L-AAT1-01	BRCA	0.423417	3.12776
				502	TCGA-5T-A9QA-01	BRCA	0.369606	2.0779
				503	TCGA-A1-A0SD-01	BRCA	0.367595	3.43614
				504	TCGA-A1-A0SE-01	BRCA	0.332278	2.39916
				505	TCGA-A1-A0SF-01	BRCA	0.424707	1.97326
				506	TCGA-A1-A0SG-01	BRCA	0.412294	2.99165
				507	TCGA-A1-A0SH-01	BRCA	0.353775	3.61696
				508	TCGA-A1-A0SI-01	BRCA	0.369718	2.78035
				509	TCGA-A1-A0SJ-01	BRCA	0.368601	2.71537
				510	TCGA-A1-A0SK-01	BRCA	0.383608	2.44529
				511	TCGA-A1-A0SM-01	BRCA	0.361319	2.82934
				512	TCGA-A1-A0SN-01	BRCA	0.379066	3.36232
				513	TCGA-A1-A0SO-01	BRCA	0.365916	3.35459
				514	TCGA-A1-A0SP-01	BRCA	0.371838	4.07496
				515	TCGA-A1-A0SQ-01	BRCA	0.366252	1.72716
				516	TCGA-A2-A04N-01	BRCA	0.352646	3.01624
				517	TCGA-A2-A04P-01	BRCA	0.35321	2.46785
				518	TCGA-A2-A04Q-01	BRCA	0.370722	3.18203
				519	TCGA-A2-A04R-01	BRCA	0.386701	1.76649
				520	TCGA-A2-A04T-01	BRCA	0.366924	3.2297
				521	TCGA-A2-A04U-01	BRCA	0.369718	2.50811
				522	TCGA-A2-A04V-01	BRCA	0.358734	2.73925
				523	TCGA-A2-A04W-01	BRCA	0.348232	2.64927
				524	TCGA-A2-A04X-01	BRCA	0.3667	2.25584
				525	TCGA-A2-A04Y-01	BRCA	0.375735	2.11077
				526	TCGA-A2-A0CK-01	BRCA	0.347779	2.48162
				527	TCGA-A2-A0CL-01	BRCA	0.370945	3.67708
				528	TCGA-A2-A0CM-01	BRCA	0.376402	4.42805
				529	TCGA-A2-A0CO-01	BRCA	0.355242	2.97026
				530	TCGA-A2-A0CP-01	BRCA	0.361319	2.43764
				531	TCGA-A2-A0CQ-01	BRCA	0.340619	2.97112
				532	TCGA-A2-A0CR-01	BRCA	0.389126	2.36633
				533	TCGA-A2-A0CS-01	BRCA	0.34301	2.29248
				534	TCGA-A2-A0CT-01	BRCA	0.349592	3.02163
				535	TCGA-A2-A0CU-01	BRCA	0.350158	1.49458
				536	TCGA-A2-A0CV-01	BRCA	0.346078	2.94827
				537	TCGA-A2-A0CW-01	BRCA	0.334111	2.20028
				538	TCGA-A2-A0CX-01	BRCA	0.351176	2.21727
				539	TCGA-A2-A0D0-01	BRCA	0.336512	2.91376
				540	TCGA-A2-A0D1-01	BRCA	0.366924	1.43457
				541	TCGA-A2-A0D2-01	BRCA	0.347099	3.42002
				542	TCGA-A2-A0D3-01	BRCA	0.338453	3.2392
				543	TCGA-A2-A0D4-01	BRCA	0.325271	1.1428
				544	TCGA-A2-A0EM-01	BRCA	0.362217	2.64279
				545	TCGA-A2-A0EN-01	BRCA	0.348119	3.08597
				546	TCGA-A2-A0EO-01	BRCA	0.409581	2.71819
				547	TCGA-A2-A0EP-01	BRCA	0.32239	3.80027
				548	TCGA-A2-A0EQ-01	BRCA	0.358621	2.71011
				549	TCGA-A2-A0ER-01	BRCA	0.408494	1.75343
				550	TCGA-A2-A0ES-01	BRCA	0.334568	3.0784
				551	TCGA-A2-A0ET-01	BRCA	0.361095	2.67172
				552	TCGA-A2-A0EU-01	BRCA	0.382059	2.5346
				553	TCGA-A2-A0EV-01	BRCA	0.36446	2.63541
				554	TCGA-A2-A0EW-01	BRCA	0.37362	2.93881
				555	TCGA-A2-A0EX-01	BRCA	0.356595	2.37899
				556	TCGA-A2-A0EY-01	BRCA	0.35558	2.32632
				557	TCGA-A2-A0ST-01	BRCA	0.352533	3.75342
				558	TCGA-A2-A0SU-01	BRCA	0.396598	2.82845
				559	TCGA-A2-A0SV-01	BRCA	0.359296	3.37957
				560	TCGA-A2-A0SW-01	BRCA	0.389236	2.77326
				561	TCGA-A2-A0SX-01	BRCA	0.376068	4.54784
				562	TCGA-A2-A0SY-01	BRCA	0.361095	2.51682
				563	TCGA-A2-A0T0-01	BRCA	0.382723	3.20284
				564	TCGA-A2-A0T1-01	BRCA	0.355355	2.70659
				565	TCGA-A2-A0T2-01	BRCA	0.381948	2.13214
				566	TCGA-A2-A0T3-01	BRCA	0.38648	5.09845
				567	TCGA-A2-A0T4-01	BRCA	0.36233	2.97052
				568	TCGA-A2-A0T5-01	BRCA	0.350045	3.5959
				569	TCGA-A2-A0T6-01	BRCA	0.38084	4.80983
				570	TCGA-A2-A0T7-01	BRCA	0.361207	3.06242
				571	TCGA-A2-A0YC-01	BRCA	0.377179	2.51521
				572	TCGA-A2-A0YD-01	BRCA	0.466653	4.02366
				573	TCGA-A2-A0YE-01	BRCA	0.381616	5.67393
				574	TCGA-A2-A0YF-01	BRCA	0.387032	2.98876
				575	TCGA-A2-A0YG-01	BRCA	0.37951	2.88313
				576	TCGA-A2-A0YH-01	BRCA	0.392207	2.78716
				577	TCGA-A2-A0YI-01	BRCA	0.411969	3.49451
				578	TCGA-A2-A0YJ-01	BRCA	0.404794	5.96805
				579	TCGA-A2-A0YK-01	BRCA	0.418136	3.47074
				580	TCGA-A2-A0YL-01	BRCA	0.427499	3.41931
				581	TCGA-A2-A0YM-01	BRCA	0.418784	4.43951
				582	TCGA-A2-A0YT-01	BRCA	0.373398	2.20077
				583	TCGA-A2-A1FV-01	BRCA	0.387583	1.83334
				584	TCGA-A2-A1FW-01	BRCA	0.384271	1.96333
				585	TCGA-A2-A1FX-01	BRCA	0.40294	2.49518
				586	TCGA-A2-A1FZ-01	BRCA	0.393965	3.19476
				587	TCGA-A2-A1G0-01	BRCA	0.414677	3.21859
				588	TCGA-A2-A1G1-01	BRCA	0.379066	4.53851
				589	TCGA-A2-A1G4-01	BRCA	0.407625	4.71584
				590	TCGA-A2-A1G6-01	BRCA	0.412944	3.42758
				591	TCGA-A2-A259-01	BRCA	0.361319	3.90481
				592	TCGA-A2-A25A-01	BRCA	0.374177	3.48139
				593	TCGA-A2-A25B-01	BRCA	0.397146	2.85127
				594	TCGA-A2-A25C-01	BRCA	0.38659	2.91469
				595	TCGA-A2-A25D-01	BRCA	0.398241	2.12261
				596	TCGA-A2-A25E-01	BRCA	0.371949	2.22864
				597	TCGA-A2-A25F-01	BRCA	0.3744	4.13736
				598	TCGA-A2-A3KC-01	BRCA	0.395392	3.26925
				599	TCGA-A2-A3KD-01	BRCA	0.377846	3.23873
				600	TCGA-A2-A3XS-01	BRCA	0.369606	3.78842
				601	TCGA-A2-A3XT-01	BRCA	0.385376	3.43582
				602	TCGA-A2-A3XU-01	BRCA	0.369383	2.49491
				603	TCGA-A2-A3XV-01	BRCA	0.387693	1.07572
				604	TCGA-A2-A3XW-01	BRCA	0.370611	2.59844
				605	TCGA-A2-A3XX-01	BRCA	0.380729	3.06259
				606	TCGA-A2-A3XY-01	BRCA	0.367147	3.78847
				607	TCGA-A2-A3XZ-01	BRCA	0.373732	3.25647
				608	TCGA-A2-A3Y0-01	BRCA	0.382169	2.93407
				609	TCGA-A2-A4RW-01	BRCA	0.339365	3.09136
				610	TCGA-A2-A4RX-01	BRCA	0.35727	4.32706
				611	TCGA-A2-A4RY-01	BRCA	0.298776	3.53407
				612	TCGA-A2-A4S0-01	BRCA	0.342896	3.59673
				613	TCGA-A2-A4S1-01	BRCA	0.335598	3.96179
				614	TCGA-A2-A4S2-01	BRCA	0.368265	2.78113
				615	TCGA-A2-A4S3-01	BRCA	0.37629	2.25328
				616	TCGA-A7-A0CD-01	BRCA	0.388245	2.0063
				617	TCGA-A7-A0CE-01	BRCA	0.40163	3.09961
				618	TCGA-A7-A0CG-01	BRCA	0.356144	2.79468
				619	TCGA-A7-A0CJ-01	BRCA	0.351854	1.6657
				620	TCGA-A7-A0D9-01	BRCA	0.369383	2.78499
				621	TCGA-A7-A0DA-01	BRCA	0.359858	3.84072
				622	TCGA-A7-A0DB-01	BRCA	0.410667	2.49113
				623	TCGA-A7-A13D-01	BRCA	0.406101	4.10035
				624	TCGA-A7-A13E-01	BRCA	0.379621	5.44467
				625	TCGA-A7-A13F-01	BRCA	0.395721	3.59425
				626	TCGA-A7-A13G-01	BRCA	0.423524	3.30773
				627	TCGA-A7-A13H-01	BRCA	0.401849	3.00821
				628	TCGA-A7-A26E-01	BRCA	0.389126	3.20948
				629	TCGA-A7-A26F-01	BRCA	0.374511	4.3796
				630	TCGA-A7-A26G-01	BRCA	0.373843	3.80967
				631	TCGA-A7-A26H-01	BRCA	0.366364	2.67062
				632	TCGA-A7-A26I-01	BRCA	0.387473	4.0776
				633	TCGA-A7-A26J-01	BRCA	0.384271	2.97465
				634	TCGA-A7-A2KD-01	BRCA	0.379177	2.95051
				635	TCGA-A7-A3IY-01	BRCA	0.367259	4.03463
				636	TCGA-A7-A3IZ-01	BRCA	0.399226	3.9041
				637	TCGA-A7-A3J0-01	BRCA	0.38659	4.31695
				638	TCGA-A7-A3J1-01	BRCA	0.40523	3.45871
				639	TCGA-A7-A3RF-01	BRCA	0.401849	2.97489
				640	TCGA-A7-A425-01	BRCA	0.392867	2.2699
				641	TCGA-A7-A426-01	BRCA	0.368712	3.38518
				642	TCGA-A7-A4SA-01	BRCA	0.374845	2.47373
				643	TCGA-A7-A4SB-01	BRCA	0.367818	4.37487
				644	TCGA-A7-A4SC-01	BRCA	0.431676	2.74962
				645	TCGA-A7-A4SD-01	BRCA	0.431569	3.80879
				646	TCGA-A7-A4SE-01	BRCA	0.438293	3.9063
				647	TCGA-A7-A4SF-01	BRCA	0.429	1.4984
				648	TCGA-A7-A56D-01	BRCA	0.338225	1.22419
				649	TCGA-A7-A5ZW-01	BRCA	0.31313	2.99415
				650	TCGA-A7-A5ZX-01	BRCA	0.382833	3.36982
				651	TCGA-A7-A6VV-01	BRCA	0.382391	4.25921
				652	TCGA-A7-A6VW-01	BRCA	0.323774	4.04831
				653	TCGA-A7-A6VX-01	BRCA	0.369159	2.42134
				654	TCGA-A7-A6VY-01	BRCA	0.33514	4.37214
				655	TCGA-A8-A06O-01	BRCA	0.337083	2.41882
				656	TCGA-A8-A06P-01	BRCA	0.341872	2.40007
				657	TCGA-A8-A06Q-01	BRCA	0.35682	1.63933
				658	TCGA-A8-A06R-01	BRCA	0.338909	2.95483
				659	TCGA-A8-A06T-01	BRCA	0.341417	2.30472
				660	TCGA-A8-A06U-01	BRCA	0.326882	2.04386
				661	TCGA-A8-A06X-01	BRCA	0.333882	2.23309
				662	TCGA-A8-A06Y-01	BRCA	0.354339	2.71081
				663	TCGA-A8-A06Z-01	BRCA	0.348912	1.44243
				664	TCGA-A8-A075-01	BRCA	0.32987	3.34031
				665	TCGA-A8-A076-01	BRCA	0.353436	2.21537
				666	TCGA-A8-A079-01	BRCA	0.341758	3.26741
				667	TCGA-A8-A07B-01	BRCA	0.342441	2.16083
				668	TCGA-A8-A07F-01	BRCA	0.37529	2.83343
				669	TCGA-A8-A07G-01	BRCA	0.3639	2.69641
				670	TCGA-A8-A07I-01	BRCA	0.336626	2.74988
				671	TCGA-A8-A07J-01	BRCA	0.373732	3.51427
				672	TCGA-A8-A07L-01	BRCA	0.344942	3.41317
				673	TCGA-A8-A07O-01	BRCA	0.319965	4.03067
				674	TCGA-A8-A07P-01	BRCA	0.346531	1.98976
				675	TCGA-A8-A07R-01	BRCA	0.333309	2.55154
				676	TCGA-A8-A07U-01	BRCA	0.339479	3.67212
				677	TCGA-A8-A07W-01	BRCA	0.337311	2.38558
				678	TCGA-A8-A07Z-01	BRCA	0.339708	2.79823
				679	TCGA-A8-A081-01	BRCA	0.326997	2.34565
				680	TCGA-A8-A082-01	BRCA	0.334911	4.08959
				681	TCGA-A8-A083-01	BRCA	0.345964	2.4601
				682	TCGA-A8-A085-01	BRCA	0.368601	2.09125
				683	TCGA-A8-A08B-01	BRCA	0.354339	1.70421
				684	TCGA-A8-A08C-01	BRCA	0.333424	2.44257
				685	TCGA-A8-A08F-01	BRCA	0.37729	2.45732
				686	TCGA-A8-A08G-01	BRCA	0.368489	2.94494
				687	TCGA-A8-A08H-01	BRCA	0.322044	3.61445
				688	TCGA-A8-A08J-01	BRCA	0.340277	2.2739
				689	TCGA-A8-A08L-01	BRCA	0.323082	2.18552
				690	TCGA-A8-A08O-01	BRCA	0.323889	3.3658
				691	TCGA-A8-A08P-01	BRCA	0.352759	2.5894
				692	TCGA-A8-A08R-01	BRCA	0.348686	3.83646
				693	TCGA-A8-A08S-01	BRCA	0.336398	1.96791
				694	TCGA-A8-A08T-01	BRCA	0.332164	3.09029
				695	TCGA-A8-A08X-01	BRCA	0.314639	3.95294
				696	TCGA-A8-A08Z-01	BRCA	0.328377	3.95079
				697	TCGA-A8-A090-01	BRCA	0.352759	2.97865
				698	TCGA-A8-A091-01	BRCA	0.350837	2.68995
				699	TCGA-A8-A092-01	BRCA	0.328836	1.94688
				700	TCGA-A8-A093-01	BRCA	0.340163	1.79516
				701	TCGA-A8-A094-01	BRCA	0.332164	2.93392
				702	TCGA-A8-A095-01	BRCA	0.375401	2.43727
				703	TCGA-A8-A096-01	BRCA	0.312897	3.78088
				704	TCGA-A8-A097-01	BRCA	0.350497	2.66107
				705	TCGA-A8-A099-01	BRCA	0.368936	3.11053
				706	TCGA-A8-A09A-01	BRCA	0.324119	2.53354
				707	TCGA-A8-A09B-01	BRCA	0.370388	2.60085
				708	TCGA-A8-A09D-01	BRCA	0.342669	2.74844
				709	TCGA-A8-A09E-01	BRCA	0.358396	1.51983
				710	TCGA-A8-A09G-01	BRCA	0.339822	2.69157
				711	TCGA-A8-A09I-01	BRCA	0.322966	2.25065
				712	TCGA-A8-A09K-01	BRCA	0.319387	1.80994
				713	TCGA-A8-A09M-01	BRCA	0.824809	2.28423
				714	TCGA-A8-A09N-01	BRCA	0.330558	3.08864
				715	TCGA-A8-A09Q-01	BRCA	0.340733	3.17304
				716	TCGA-A8-A09T-01	BRCA	0.335369	4.35368
				717	TCGA-A8-A09V-01	BRCA	0.369494	4.27852
				718	TCGA-A8-A09W-01	BRCA	0.283329	3.35529
				719	TCGA-A8-A09X-01	BRCA	0.336398	3.63337
				720	TCGA-A8-A09Z-01	BRCA	0.363451	2.23235
				721	TCGA-A8-A0A1-01	BRCA	0.333538	3.75482
				722	TCGA-A8-A0A2-01	BRCA	0.404031	2.95662
				723	TCGA-A8-A0A4-01	BRCA	0.379954	2.67627
				724	TCGA-A8-A0A6-01	BRCA	0.396598	3.54355
				725	TCGA-A8-A0A7-01	BRCA	0.401412	3.08429
				726	TCGA-A8-A0A9-01	BRCA	0.39594	2.22723
				727	TCGA-A8-A0AB-01	BRCA	0.444031	1.98663
				728	TCGA-A8-A0AD-01	BRCA	0.399007	3.42156
				729	TCGA-AC-A23C-01	BRCA	0.409907	3.00738
				730	TCGA-AC-A23E-01	BRCA	0.332278	3.02643
				731	TCGA-AC-A23G-01	BRCA	0.402722	3.15191
				732	TCGA-AC-A23H-01	BRCA	0.406537	2.13035
				733	TCGA-AC-A2B8-01	BRCA	0.374511	3.17307
				734	TCGA-AC-A2BK-01	BRCA	0.391108	4.77806
				735	TCGA-AC-A2BM-01	BRCA	0.381505	2.53716
				736	TCGA-AC-A2FB-01	BRCA	0.434775	3.00445
				737	TCGA-AC-A2FE-01	BRCA	0.398022	3.3946
				738	TCGA-AC-A2FF-01	BRCA	0.386149	3.42074
				739	TCGA-AC-A2FG-01	BRCA	0.398131	2.07107
				740	TCGA-AC-A2FK-01	BRCA	0.410884	4.28047
				741	TCGA-AC-A2FM-01	BRCA	0.368154	1.88772
				742	TCGA-AC-A2FO-01	BRCA	0.374288	2.82802
				743	TCGA-AC-A2QH-01	BRCA	0.375401	3.04606
				744	TCGA-AC-A2QI-01	BRCA	0.392757	3.28906
				745	TCGA-AC-A2QJ-01	BRCA	0.384492	1.76559
				746	TCGA-AC-A3BB-01	BRCA	0.399882	2.89014
				747	TCGA-AC-A3EH-01	BRCA	0.403595	2.15534
				748	TCGA-AC-A3HN-01	BRCA	0.400101	3.16018
				749	TCGA-AC-A3OD-01	BRCA	0.389016	3.33508
				750	TCGA-AC-A3QP-01	BRCA	0.35727	2.7172
				751	TCGA-AC-A3QQ-01	BRCA	0.372061	2.68231
				752	TCGA-AC-A3TM-01	BRCA	0.423417	2.42861
				753	TCGA-AC-A3TN-01	BRCA	0.390778	1.45109
				754	TCGA-AC-A3W5-01	BRCA	0.385044	3.93031
				755	TCGA-AC-A3W6-01	BRCA	0.382833	3.06496
				756	TCGA-AC-A3W7-01	BRCA	0.441908	2.63178
				757	TCGA-AC-A3YI-01	BRCA	0.404249	3.65782
				758	TCGA-AC-A3YJ-01	BRCA	0.377512	2.88976
				759	TCGA-AC-A4ZE-01	BRCA	0.421479	1.66482
				760	TCGA-AC-A5EH-01	BRCA	0.430178	3.17215
				761	TCGA-AC-A5XS-01	BRCA	0.418244	2.30965
				762	TCGA-AC-A5XU-01	BRCA	0.412511	2.22406
				763	TCGA-AC-A62V-01	BRCA	0.422771	1.45482
				764	TCGA-AC-A62X-01	BRCA	0.419107	1.54597
				765	TCGA-AC-A62Y-01	BRCA	0.380064	3.87004
				766	TCGA-AC-A6IV-01	BRCA	0.418352	3.38833
				767	TCGA-AC-A6IW-01	BRCA	0.391218	4.19986
				768	TCGA-AC-A6IX-01	BRCA	0.418028	2.89457
				769	TCGA-AC-A6NO-01	BRCA	0.345964	3.48482
				770	TCGA-AC-A7VB-01	BRCA	0.340163	1.55807
				771	TCGA-AC-A7VC-01	BRCA	0.348346	2.94357
				772	TCGA-AC-A8OP-01	BRCA	0.34426	2.60624
				773	TCGA-AC-A8OQ-01	BRCA	0.307429	4.13115
				774	TCGA-AC-A8OR-01	BRCA	0.357496	4.70148
				775	TCGA-AC-A8OS-01	BRCA	0.351289	2.91894
				776	TCGA-AN-A03X-01	BRCA	0.351176	2.5242
				777	TCGA-AN-A03Y-01	BRCA	0.324235	2.30404
				778	TCGA-AN-A041-01	BRCA	0.870503	2.7444
				779	TCGA-AN-A046-01	BRCA	0.384492	2.26035
				780	TCGA-AN-A049-01	BRCA	0.3667	2.15004
				781	TCGA-AN-A04A-01	BRCA	0.370945	2.37879
				782	TCGA-AN-A04C-01	BRCA	0.372284	1.725
				783	TCGA-AN-A04D-01	BRCA	0.358284	2.04649
				784	TCGA-AN-A0AJ-01	BRCA	0.383718	2.36825
				785	TCGA-AN-A0AK-01	BRCA	0.348799	1.54029
				786	TCGA-AN-A0AL-01	BRCA	0.344147	4.1525
				787	TCGA-AN-A0AM-01	BRCA	0.361544	2.64001
				788	TCGA-AN-A0AR-01	BRCA	0.369494	2.84849
				789	TCGA-AN-A0AS-01	BRCA	0.388906	2.81015
				790	TCGA-AN-A0AT-01	BRCA	0.381173	3.92663
				791	TCGA-AN-A0FD-01	BRCA	0.370388	2.27946
				792	TCGA-AN-A0FF-01	BRCA	0.328147	2.80588
				793	TCGA-AN-A0FJ-01	BRCA	0.417704	4.12898
				794	TCGA-AN-A0FK-01	BRCA	0.451857	2.36132
				795	TCGA-AN-A0FL-01	BRCA	0.359071	0.896783
				796	TCGA-AN-A0FN-01	BRCA	0.338111	3.56649
				797	TCGA-AN-A0FS-01	BRCA	0.387693	2.18536
				798	TCGA-AN-A0FT-01	BRCA	0.393416	1.88932
				799	TCGA-AN-A0FV-01	BRCA	0.398898	1.90154
				800	TCGA-AN-A0FW-01	BRCA	0.356595	1.50352
				801	TCGA-AN-A0FX-01	BRCA	0.374177	3.99955
				802	TCGA-AN-A0FY-01	BRCA	0.372284	4.15398
				803	TCGA-AN-A0FZ-01	BRCA	0.376513	2.03162
				804	TCGA-AN-A0G0-01	BRCA	0.380286	4.41768
				805	TCGA-AN-A0XN-01	BRCA	0.346531	3.40506
				806	TCGA-AN-A0XO-01	BRCA	0.337768	2.1325
				807	TCGA-AN-A0XP-01	BRCA	0.339023	2.66935
				808	TCGA-AN-A0XR-01	BRCA	0.348119	1.52531
				809	TCGA-AN-A0XS-01	BRCA	0.309176	2.82187
				810	TCGA-AN-A0XT-01	BRCA	0.329755	3.27541
				811	TCGA-AN-A0XU-01	BRCA	0.337882	4.84927
				812	TCGA-AN-A0XV-01	BRCA	0.349592	3.60403
				813	TCGA-AN-A0XW-01	BRCA	0.3667	3.53756
				814	TCGA-AO-A03L-01	BRCA	0.365133	2.08962
				815	TCGA-AO-A03O-01	BRCA	0.350724	2.04167
				816	TCGA-AO-A03P-01	BRCA	0.352759	2.67244
				817	TCGA-AO-A03R-01	BRCA	0.370611	3.42871
				818	TCGA-AO-A03T-01	BRCA	0.347892	2.44242
				819	TCGA-AO-A03V-01	BRCA	0.332851	3.24314
				820	TCGA-AO-A0J2-01	BRCA	0.342213	2.70763
				821	TCGA-AO-A0J3-01	BRCA	0.341758	1.13786
				822	TCGA-AO-A0J4-01	BRCA	0.36233	4.26911
				823	TCGA-AO-A0J5-01	BRCA	0.332507	2.72479
				824	TCGA-AO-A0J6-01	BRCA	0.347212	4.48805
				825	TCGA-AO-A0J7-01	BRCA	0.350045	2.24691
				826	TCGA-AO-A0J8-01	BRCA	0.351063	3.16317
				827	TCGA-AO-A0J9-01	BRCA	0.356031	2.05384
				828	TCGA-AO-A0JA-01	BRCA	0.352646	2.90538
				829	TCGA-AO-A0JB-01	BRCA	0.326192	0.863573
				830	TCGA-AO-A0JC-01	BRCA	0.336398	4.44816
				831	TCGA-AO-A0JD-01	BRCA	0.39846	1.93048
				832	TCGA-AO-A0JE-01	BRCA	0.470615	2.84875
				833	TCGA-AO-A0JF-01	BRCA	0.352871	3.43781
				834	TCGA-AO-A0JG-01	BRCA	0.359409	2.97141
				835	TCGA-AO-A0JI-01	BRCA	0.393087	3.28902
				836	TCGA-AO-A0JJ-01	BRCA	0.347666	3.43896
				837	TCGA-AO-A0JM-01	BRCA	0.40305	1.85586
				838	TCGA-AO-A124-01	BRCA	0.369829	1.78972
				839	TCGA-AO-A128-01	BRCA	0.392867	3.54568
				840	TCGA-AO-A12A-01	BRCA	0.416948	3.94757
				841	TCGA-AO-A12D-01	BRCA	0.415651	4.14391
				842	TCGA-AO-A12F-01	BRCA	0.343124	2.13312
				843	TCGA-AO-A12H-01	BRCA	0.354114	2.28184
				844	TCGA-AO-A1KO-01	BRCA	0.408929	2.83759
				845	TCGA-AO-A1KP-01	BRCA	0.385155	2.03037
				846	TCGA-AO-A1KR-01	BRCA	0.419862	2.90678
				847	TCGA-AO-A1KS-01	BRCA	0.412511	2.81005
				848	TCGA-AO-A1KT-01	BRCA	0.370276	3.11492
				849	TCGA-AQ-A04H-01	BRCA	0.399663	2.70953
				850	TCGA-AQ-A04J-01	BRCA	0.394514	3.3182
				851	TCGA-AQ-A0Y5-01	BRCA	0.358171	3.76854
				852	TCGA-AQ-A1H2-01	BRCA	0.362554	1.85246
				853	TCGA-AQ-A1H3-01	BRCA	0.355355	3.32473
				854	TCGA-AQ-A54N-01	BRCA	0.364236	2.89896
				855	TCGA-AQ-A54O-01	BRCA	0.389016	2.18553
				856	TCGA-AQ-A7U7-01	BRCA	0.366476	4.51552
				857	TCGA-AR-A0TP-01	BRCA	0.348119	4.30955
				858	TCGA-AR-A0TQ-01	BRCA	0.36087	2.24914
				859	TCGA-AR-A0TR-01	BRCA	0.324119	2.25803
				860	TCGA-AR-A0TS-01	BRCA	0.410884	4.42386
				861	TCGA-AR-A0TT-01	BRCA	0.376735	3.53202
				862	TCGA-AR-A0TU-01	BRCA	0.389236	3.66884
				863	TCGA-AR-A0TV-01	BRCA	0.377624	2.24832
				864	TCGA-AR-A0TW-01	BRCA	0.364909	1.88602
				865	TCGA-AR-A0TX-01	BRCA	0.353436	2.94372
				866	TCGA-AR-A0TY-01	BRCA	0.337083	2.21015
				867	TCGA-AR-A0TZ-01	BRCA	0.321466	2.43505
				868	TCGA-AR-A0U0-01	BRCA	0.323082	5.54724
				869	TCGA-AR-A0U2-01	BRCA	0.385155	2.67936
				870	TCGA-AR-A0U3-01	BRCA	0.321582	2.3155
				871	TCGA-AR-A1AH-01	BRCA	0.334568	4.13782
				872	TCGA-AR-A1AI-01	BRCA	0.365133	3.0468
				873	TCGA-AR-A1AJ-01	BRCA	0.359521	4.49244
				874	TCGA-AR-A1AK-01	BRCA	0.340505	3.19682
				875	TCGA-AR-A1AL-01	BRCA	0.369159	2.98383
				876	TCGA-AR-A1AM-01	BRCA	0.357946	2.74213
				877	TCGA-AR-A1AN-01	BRCA	0.363003	1.87401
				878	TCGA-AR-A1AO-01	BRCA	0.335483	3.79238
				879	TCGA-AR-A1AP-01	BRCA	0.330214	3.5912
				880	TCGA-AR-A1AQ-01	BRCA	0.342896	3.58421
				881	TCGA-AR-A1AR-01	BRCA	0.353436	5.19086
				882	TCGA-AR-A1AS-01	BRCA	0.377957	1.89253
				883	TCGA-AR-A1AT-01	BRCA	0.44615	3.04871
				884	TCGA-AR-A1AU-01	BRCA	0.387914	3.32355
				885	TCGA-AR-A1AV-01	BRCA	0.400429	2.90485
				886	TCGA-AR-A1AW-01	BRCA	0.385818	3.77211
				887	TCGA-AR-A1AX-01	BRCA	0.399116	4.05987
				888	TCGA-AR-A1AY-01	BRCA	0.407298	4.88584
				889	TCGA-AR-A24H-01	BRCA	0.411318	2.50277
				890	TCGA-AR-A24K-01	BRCA	0.435309	2.49428
				891	TCGA-AR-A24L-01	BRCA	0.405883	3.59158
				892	TCGA-AR-A24M-01	BRCA	0.419862	3.65463
				893	TCGA-AR-A24N-01	BRCA	0.42825	2.55825
				894	TCGA-AR-A24O-01	BRCA	0.393746	3.39541
				895	TCGA-AR-A24P-01	BRCA	0.405775	3.18168
				896	TCGA-AR-A24Q-01	BRCA	0.476952	3.50464
				897	TCGA-AR-A24R-01	BRCA	0.411535	2.09808
				898	TCGA-AR-A24S-01	BRCA	0.415434	3.05322
				899	TCGA-AR-A24T-01	BRCA	0.438719	3.09644
				900	TCGA-AR-A24U-01	BRCA	0.409364	4.67794
				901	TCGA-AR-A24V-01	BRCA	0.41045	3.59565
				902	TCGA-AR-A24W-01	BRCA	0.433066	3.12858
				903	TCGA-AR-A24X-01	BRCA	0.433387	3.27679
				904	TCGA-AR-A24Z-01	BRCA	0.379732	2.23999
				905	TCGA-AR-A250-01	BRCA	0.388024	3.09942
				906	TCGA-AR-A251-01	BRCA	0.37529	6.09358
				907	TCGA-AR-A252-01	BRCA	0.408277	3.71085
				908	TCGA-AR-A254-01	BRCA	0.380064	4.14395
				909	TCGA-AR-A255-01	BRCA	0.363339	2.99979
				910	TCGA-AR-A256-01	BRCA	0.361432	4.20925
				911	TCGA-AR-A2LE-01	BRCA	0.385597	3.48545
				912	TCGA-AR-A2LH-01	BRCA	0.412727	3.6045
				913	TCGA-AR-A2LJ-01	BRCA	0.408929	1.8821
				914	TCGA-AR-A2LK-01	BRCA	0.370053	2.58912
				915	TCGA-AR-A2LL-01	BRCA	0.361544	2.71034
				916	TCGA-AR-A2LM-01	BRCA	0.387142	3.77451
				917	TCGA-AR-A2LN-01	BRCA	0.393855	3.01959
				918	TCGA-AR-A2LO-01	BRCA	0.37829	3.42623
				919	TCGA-AR-A2LQ-01	BRCA	0.348572	3.22915
				920	TCGA-AR-A2LR-01	BRCA	0.346078	3.34758
				921	TCGA-AR-A5QM-01	BRCA	0.3667	2.78828
				922	TCGA-AR-A5QN-01	BRCA	0.372284	2.38231
				923	TCGA-AR-A5QP-01	BRCA	0.365357	2.53053
				924	TCGA-AR-A5QQ-01	BRCA	0.3421	4.53775
				925	TCGA-B6-A0I1-01	BRCA	0.353888	3.68719
				926	TCGA-B6-A0I2-01	BRCA	0.343692	4.18327
				927	TCGA-B6-A0I5-01	BRCA	0.348912	2.84103
				928	TCGA-B6-A0I6-01	BRCA	0.355129	3.36478
				929	TCGA-B6-A0I8-01	BRCA	0.365357	1.85147
				930	TCGA-B6-A0I9-01	BRCA	0.332851	1.71856
				931	TCGA-B6-A0IA-01	BRCA	0.376513	1.6572
				932	TCGA-B6-A0IB-01	BRCA	0.364236	0.854013
				933	TCGA-B6-A0IC-01	BRCA	0.383497	1.37916
				934	TCGA-B6-A0IE-01	BRCA	0.346645	1.61509
				935	TCGA-B6-A0IH-01	BRCA	0.372395	3.75882
				936	TCGA-B6-A0IJ-01	BRCA	0.329411	4.01743
				937	TCGA-B6-A0IK-01	BRCA	0.376846	3.48828
				938	TCGA-B6-A0IM-01	BRCA	0.354001	3.7088
				939	TCGA-B6-A0IN-01	BRCA	0.337996	1.78712
				940	TCGA-B6-A0RE-01	BRCA	0.354226	4.69409
				941	TCGA-B6-A0RG-01	BRCA	0.355129	1.52217
				942	TCGA-B6-A0RH-01	BRCA	0.358734	2.11296
				943	TCGA-B6-A0RI-01	BRCA	0.389016	4.34562
				944	TCGA-B6-A0RL-01	BRCA	0.367036	0.636163
				945	TCGA-B6-A0RM-01	BRCA	0.356369	3.51782
				946	TCGA-B6-A0RN-01	BRCA	0.335941	3.07992
				947	TCGA-B6-A0RO-01	BRCA	0.360982	1.50599
				948	TCGA-B6-A0RP-01	BRCA	0.364572	2.85342
				949	TCGA-B6-A0RQ-01	BRCA	0.347666	2.95684
				950	TCGA-B6-A0RS-01	BRCA	0.358846	2.36153
				951	TCGA-B6-A0RT-01	BRCA	0.382059	4.67639
				952	TCGA-B6-A0RU-01	BRCA	0.3667	3.27313
				953	TCGA-B6-A0RV-01	BRCA	0.357045	4.27413
				954	TCGA-B6-A0WS-01	BRCA	0.336855	2.87912
				955	TCGA-B6-A0WT-01	BRCA	0.377068	2.88
				956	TCGA-B6-A0WV-01	BRCA	0.34551	2.96488
				957	TCGA-B6-A0WW-01	BRCA	0.351176	2.03598
				958	TCGA-B6-A0WX-01	BRCA	0.412619	3.25355
				959	TCGA-B6-A0WY-01	BRCA	0.400319	3.2597
				960	TCGA-B6-A0WZ-01	BRCA	0.400757	4.03809
				961	TCGA-B6-A0X0-01	BRCA	0.412294	2.75259
				962	TCGA-B6-A0X1-01	BRCA	0.382059	4.21047
				963	TCGA-B6-A0X4-01	BRCA	0.393636	2.64919
				964	TCGA-B6-A0X5-01	BRCA	0.418892	1.29195
				965	TCGA-B6-A1KC-01	BRCA	0.400101	2.83008
				966	TCGA-B6-A1KF-01	BRCA	0.416732	3.73158
				967	TCGA-B6-A1KI-01	BRCA	0.392977	2.95869
				968	TCGA-B6-A1KN-01	BRCA	0.392317	2.71178
				969	TCGA-B6-A2IU-01	BRCA	0.372729	1.72586
				970	TCGA-B6-A3ZX-01	BRCA	0.375957	4.83308
				971	TCGA-B6-A400-01	BRCA	0.360645	4.13055
				972	TCGA-B6-A401-01	BRCA	0.373175	2.43072
				973	TCGA-B6-A402-01	BRCA	0.354339	3.5567
				974	TCGA-B6-A408-01	BRCA	0.336855	2.81401
				975	TCGA-B6-A409-01	BRCA	0.33514	3.05531
				976	TCGA-B6-A40B-01	BRCA	0.361656	1.98216
				977	TCGA-B6-A40C-01	BRCA	0.341075	2.46596
				978	TCGA-BH-A0AU-01	BRCA	0.339137	3.57026
				979	TCGA-BH-A0AV-01	BRCA	0.324119	3.55165
				980	TCGA-BH-A0AW-01	BRCA	0.341758	2.87444
				981	TCGA-BH-A0AY-01	BRCA	0.368712	2.86843
				982	TCGA-BH-A0AZ-01	BRCA	0.356482	3.02262
				983	TCGA-BH-A0B0-01	BRCA	0.32964	2.88178
				984	TCGA-BH-A0B1-01	BRCA	0.340733	2.36402
				985	TCGA-BH-A0B3-01	BRCA	0.347439	3.84711
				986	TCGA-BH-A0B4-01	BRCA	0.323428	2.06747
				987	TCGA-BH-A0B5-01	BRCA	0.359184	4.11463
				988	TCGA-BH-A0B6-01	BRCA	0.368265	2.31647
				989	TCGA-BH-A0B7-01	BRCA	0.390778	2.63198
				990	TCGA-BH-A0B8-01	BRCA	0.328607	1.77707
				991	TCGA-BH-A0B9-01	BRCA	0.331591	3.01159
				992	TCGA-BH-A0BA-01	BRCA	0.340733	2.62633
				993	TCGA-BH-A0BC-01	BRCA	0.341758	2.59272
				994	TCGA-BH-A0BD-01	BRCA	0.371057	3.92331
				995	TCGA-BH-A0BF-01	BRCA	0.35558	3.95298
				996	TCGA-BH-A0BG-01	BRCA	0.36087	3.56638
				997	TCGA-BH-A0BJ-01	BRCA	0.33308	3.34658
				998	TCGA-BH-A0BL-01	BRCA	0.321351	3.99441
				999	TCGA-BH-A0BM-01	BRCA	0.370945	2.01151
				1000	TCGA-BH-A0BO-01	BRCA	0.360083	3.38145
				1001	TCGA-BH-A0BP-01	BRCA	0.323082	2.57994
				1002	TCGA-BH-A0BQ-01	BRCA	0.379288	2.97255
				1003	TCGA-BH-A0BR-01	BRCA	0.357045	2.65362
				1004	TCGA-BH-A0BT-01	BRCA	0.360308	2.66719
				1005	TCGA-BH-A0BV-01	BRCA	0.355016	2.84122
				1006	TCGA-BH-A0BW-01	BRCA	0.355242	4.96969
				1007	TCGA-BH-A0BZ-01	BRCA	0.343124	2.7913
				1008	TCGA-BH-A0C0-01	BRCA	0.354226	3.04782
				1009	TCGA-BH-A0C1-01	BRCA	0.339594	3.05523
				1010	TCGA-BH-A0C3-01	BRCA	0.314639	2.64994
				1011	TCGA-BH-A0C7-01	BRCA	0.374845	2.19183
				1012	TCGA-BH-A0DD-01	BRCA	0.341986	1.96624
				1013	TCGA-BH-A0DE-01	BRCA	0.324465	3.20184
				1014	TCGA-BH-A0DG-01	BRCA	0.368601	2.90534
				1015	TCGA-BH-A0DH-01	BRCA	0.357833	2.0577
				1016	TCGA-BH-A0DI-01	BRCA	0.347552	2.99093
				1017	TCGA-BH-A0DK-01	BRCA	0.337768	2.67862
				1018	TCGA-BH-A0DL-01	BRCA	0.365357	4.7031
				1019	TCGA-BH-A0DO-01	BRCA	0.332966	2.01875
				1020	TCGA-BH-A0DP-01	BRCA	0.358284	4.4766
				1021	TCGA-BH-A0DQ-01	BRCA	0.322736	2.47372
				1022	TCGA-BH-A0DS-01	BRCA	0.32112	2.96171
				1023	TCGA-BH-A0DT-01	BRCA	0.341417	4.15213
				1024	TCGA-BH-A0DV-01	BRCA	0.348799	2.71551
				1025	TCGA-BH-A0DX-01	BRCA	0.35558	2.94885
				1026	TCGA-BH-A0DZ-01	BRCA	0.356144	2.67978
				1027	TCGA-BH-A0E0-01	BRCA	0.349705	1.94289
				1028	TCGA-BH-A0E1-01	BRCA	0.347325	3.64854
				1029	TCGA-BH-A0E2-01	BRCA	0.327227	2.67127
				1030	TCGA-BH-A0E7-01	BRCA	0.339822	2.50715
				1031	TCGA-BH-A0E9-01	BRCA	0.31742	2.65355
				1032	TCGA-BH-A0EA-01	BRCA	0.322044	3.37236
				1033	TCGA-BH-A0EB-01	BRCA	0.365693	3.15792
				1034	TCGA-BH-A0EE-01	BRCA	0.331705	2.88379
				1035	TCGA-BH-A0EI-01	BRCA	0.326422	4.16594
				1036	TCGA-BH-A0GY-01	BRCA	0.337426	2.135
				1037	TCGA-BH-A0GZ-01	BRCA	0.478195	2.44752
				1038	TCGA-BH-A0H0-01	BRCA	0.348459	1.59153
				1039	TCGA-BH-A0H3-01	BRCA	0.319849	3.31806
				1040	TCGA-BH-A0H5-01	BRCA	0.347099	3.81629
				1041	TCGA-BH-A0H6-01	BRCA	0.339023	3.43825
				1042	TCGA-BH-A0H7-01	BRCA	0.375067	2.35332
				1043	TCGA-BH-A0H9-01	BRCA	0.351515	1.55234
				1044	TCGA-BH-A0HA-01	BRCA	0.335598	2.70714
				1045	TCGA-BH-A0HB-01	BRCA	0.330214	1.67408
				1046	TCGA-BH-A0HF-01	BRCA	0.37529	2.59133
				1047	TCGA-BH-A0HI-01	BRCA	0.354678	3.03468
				1048	TCGA-BH-A0HK-01	BRCA	0.343465	2.90077
				1049	TCGA-BH-A0HL-01	BRCA	0.36233	2.39187
				1050	TCGA-BH-A0HN-01	BRCA	0.356369	1.54498
				1051	TCGA-BH-A0HO-01	BRCA	0.353549	3.78739
				1052	TCGA-BH-A0HP-01	BRCA	0.340163	3.58712
				1053	TCGA-BH-A0HQ-01	BRCA	0.340505	2.18594
				1054	TCGA-BH-A0HU-01	BRCA	0.354339	1.5507
				1055	TCGA-BH-A0HW-01	BRCA	0.350724	1.85434
				1056	TCGA-BH-A0HX-01	BRCA	0.381062	2.82127
				1057	TCGA-BH-A0HY-01	BRCA	0.349592	2.44912
				1058	TCGA-BH-A0RX-01	BRCA	0.826762	2.86143
				1059	TCGA-BH-A0W3-01	BRCA	0.324004	2.20592
				1060	TCGA-BH-A0W4-01	BRCA	0.325847	3.85413
				1061	TCGA-BH-A0W5-01	BRCA	0.333653	3.83984
				1062	TCGA-BH-A0W7-01	BRCA	0.352646	2.60948
				1063	TCGA-BH-A0WA-01	BRCA	0.361881	4.37327
				1064	TCGA-BH-A18F-01	BRCA	0.341872	3.79992
				1065	TCGA-BH-A18G-01	BRCA	0.354452	3.61219
				1066	TCGA-BH-A18H-01	BRCA	0.326422	2.95647
				1067	TCGA-BH-A18I-01	BRCA	0.346078	3.29572
				1068	TCGA-BH-A18J-01	BRCA	0.324119	2.38896
				1069	TCGA-BH-A18K-01	BRCA	0.332737	3.06076
				1070	TCGA-BH-A18L-01	BRCA	0.347552	1.45912
				1071	TCGA-BH-A18M-01	BRCA	0.341872	3.14213
				1072	TCGA-BH-A18N-01	BRCA	0.354452	4.57
				1073	TCGA-BH-A18P-01	BRCA	0.406646	2.77066
				1074	TCGA-BH-A18Q-01	BRCA	0.338111	3.75074
				1075	TCGA-BH-A18R-01	BRCA	0.332622	1.65057
				1076	TCGA-BH-A18S-01	BRCA	0.334111	1.76763
				1077	TCGA-BH-A18T-01	BRCA	0.328032	4.21935
				1078	TCGA-BH-A18U-01	BRCA	0.342441	2.27612
				1079	TCGA-BH-A18V-01	BRCA	0.339594	4.27572
				1080	TCGA-BH-A1EN-01	BRCA	0.370834	4.34132
				1081	TCGA-BH-A1EO-01	BRCA	0.394843	5.04177
				1082	TCGA-BH-A1ES-01	BRCA	0.335255	4.75957
				1083	TCGA-BH-A1ET-01	BRCA	0.414785	3.04677
				1084	TCGA-BH-A1EU-01	BRCA	0.402067	3.62825
				1085	TCGA-BH-A1EV-01	BRCA	0.38637	2.27971
				1086	TCGA-BH-A1EW-01	BRCA	0.399335	3.04824
				1087	TCGA-BH-A1EX-01	BRCA	0.407081	4.61181
				1088	TCGA-BH-A1EY-01	BRCA	0.37729	3.49075
				1089	TCGA-BH-A1F0-01	BRCA	0.399663	4.06101
				1090	TCGA-BH-A1F2-01	BRCA	0.38405	2.79227
				1091	TCGA-BH-A1F5-01	BRCA	0.41846	2.54104
				1092	TCGA-BH-A1F6-01	BRCA	0.556111	4.56097
				1093	TCGA-BH-A1F8-01	BRCA	0.421802	2.43301
				1094	TCGA-BH-A1FC-01	BRCA	0.42707	4.71524
				1095	TCGA-BH-A1FD-01	BRCA	0.382723	3.73366
				1096	TCGA-BH-A1FE-01	BRCA	0.400319	3.4455
				1097	TCGA-BH-A1FG-01	BRCA	0.367371	1.34976
				1098	TCGA-BH-A1FH-01	BRCA	0.341189	3.36253
				1099	TCGA-BH-A1FJ-01	BRCA	0.349818	3.97887
				1100	TCGA-BH-A1FL-01	BRCA	0.394075	2.46841
				1101	TCGA-BH-A1FM-01	BRCA	0.379066	2.56414
				1102	TCGA-BH-A1FN-01	BRCA	0.374622	3.31813
				1103	TCGA-BH-A1FR-01	BRCA	0.455334	3.28245
				1104	TCGA-BH-A1FU-01	BRCA	0.380397	3.52694
				1105	TCGA-BH-A201-01	BRCA	0.390668	3.1759
				1106	TCGA-BH-A202-01	BRCA	0.404031	3.23358
				1107	TCGA-BH-A203-01	BRCA	0.377624	2.54635
				1108	TCGA-BH-A204-01	BRCA	0.364684	2.44696
				1109	TCGA-BH-A208-01	BRCA	0.3667	3.63512
				1110	TCGA-BH-A209-01	BRCA	0.377624	3.87284
				1111	TCGA-BH-A28O-01	BRCA	0.390558	3.02512
				1112	TCGA-BH-A28Q-01	BRCA	0.442121	2.70688
				1113	TCGA-BH-A2L8-01	BRCA	0.413594	3.52477
				1114	TCGA-BH-A42T-01	BRCA	0.406319	2.95522
				1115	TCGA-BH-A42U-01	BRCA	0.391438	2.21605
				1116	TCGA-BH-A42V-01	BRCA	0.400757	2.76735
				1117	TCGA-BH-A5IZ-01	BRCA	0.400429	4.29535
				1118	TCGA-BH-A5J0-01	BRCA	0.359971	2.12239
				1119	TCGA-BH-A6R8-01	BRCA	0.357721	1.60488
				1120	TCGA-BH-A6R9-01	BRCA	0.395392	4.14029
				1121	TCGA-BH-A8FY-01	BRCA	0.361432	2.60986
				1122	TCGA-BH-A8FZ-01	BRCA	0.346872	3.39222
				1123	TCGA-BH-A8G0-01	BRCA	0.365804	3.53364
				1124	TCGA-BH-AB28-01	BRCA	0.332622	3.23578
				1125	TCGA-C8-A12K-01	BRCA	0.365804	3.83893
				1126	TCGA-C8-A12L-01	BRCA	0.35558	4.24894
				1127	TCGA-C8-A12M-01	BRCA	0.348912	2.87988
				1128	TCGA-C8-A12N-01	BRCA	0.365804	3.87028
				1129	TCGA-C8-A12O-01	BRCA	0.359184	3.55404
				1130	TCGA-C8-A12P-01	BRCA	0.336398	2.40452
				1131	TCGA-C8-A12Q-01	BRCA	0.358171	2.70563
				1132	TCGA-C8-A12T-01	BRCA	0.366476	2.45765
				1133	TCGA-C8-A12U-01	BRCA	0.349931	1.72845
				1134	TCGA-C8-A12V-01	BRCA	0.364012	4.13563
				1135	TCGA-C8-A12W-01	BRCA	0.33754	2.89217
				1136	TCGA-C8-A12X-01	BRCA	0.375401	2.21106
				1137	TCGA-C8-A12Y-01	BRCA	0.370053	2.50164
				1138	TCGA-C8-A12Z-01	BRCA	0.346418	2.02426
				1139	TCGA-C8-A130-01	BRCA	0.355806	2.46179
				1140	TCGA-C8-A131-01	BRCA	0.416624	3.32567
				1141	TCGA-C8-A132-01	BRCA	0.355806	3.37134
				1142	TCGA-C8-A133-01	BRCA	0.334339	1.51278
				1143	TCGA-C8-A134-01	BRCA	0.335369	3.8708
				1144	TCGA-C8-A135-01	BRCA	0.451963	2.29356
				1145	TCGA-C8-A137-01	BRCA	0.461214	2.84333
				1146	TCGA-C8-A138-01	BRCA	0.338453	2.27283
				1147	TCGA-C8-A1HE-01	BRCA	0.351402	2.51648
				1148	TCGA-C8-A1HF-01	BRCA	0.348686	2.56272
				1149	TCGA-C8-A1HG-01	BRCA	0.421587	2.33512
				1150	TCGA-C8-A1HI-01	BRCA	0.376068	2.26515
				1151	TCGA-C8-A1HJ-01	BRCA	0.385818	3.57924
				1152	TCGA-C8-A1HK-01	BRCA	0.389677	2.77918
				1153	TCGA-C8-A1HL-01	BRCA	0.422556	2.90517
				1154	TCGA-C8-A1HM-01	BRCA	0.378512	2.83684
				1155	TCGA-C8-A1HN-01	BRCA	0.373286	2.42089
				1156	TCGA-C8-A1HO-01	BRCA	0.433387	2.03234
				1157	TCGA-C8-A26V-01	BRCA	0.393746	2.4918
				1158	TCGA-C8-A26W-01	BRCA	0.390007	2.58249
				1159	TCGA-C8-A26X-01	BRCA	0.406537	3.26757
				1160	TCGA-C8-A26Y-01	BRCA	0.479231	1.98626
				1161	TCGA-C8-A26Z-01	BRCA	0.393746	2.04663
				1162	TCGA-C8-A273-01	BRCA	0.366812	1.76144
				1163	TCGA-C8-A274-01	BRCA	0.396927	1.87784
				1164	TCGA-C8-A275-01	BRCA	0.391878	4.52434
				1165	TCGA-C8-A278-01	BRCA	0.40414	2.90197
				1166	TCGA-C8-A27A-01	BRCA	0.382059	2.63175
				1167	TCGA-C8-A27B-01	BRCA	0.375735	5.29629
				1168	TCGA-C8-A3M7-01	BRCA	0.369829	2.99394
				1169	TCGA-C8-A3M8-01	BRCA	0.36042	2.49143
				1170	TCGA-C8-A8HP-01	BRCA	0.364236	2.38389
				1171	TCGA-C8-A8HQ-01	BRCA	0.394514	3.21106
				1172	TCGA-C8-A8HR-01	BRCA	0.365021	3.77245
				1173	TCGA-D8-A13Y-01	BRCA	0.33674	5.01898
				1174	TCGA-D8-A13Z-01	BRCA	0.371169	3.39696
				1175	TCGA-D8-A140-01	BRCA	0.517628	2.96652
				1176	TCGA-D8-A141-01	BRCA	0.395721	3.76161
				1177	TCGA-D8-A142-01	BRCA	0.389567	3.10075
				1178	TCGA-D8-A143-01	BRCA	0.404903	2.71129
				1179	TCGA-D8-A145-01	BRCA	0.375957	3.01036
				1180	TCGA-D8-A146-01	BRCA	0.380397	3.19134
				1181	TCGA-D8-A147-01	BRCA	0.449746	4.1286
				1182	TCGA-D8-A1J8-01	BRCA	0.382169	3.14426
				1183	TCGA-D8-A1J9-01	BRCA	0.43082	3.51732
				1184	TCGA-D8-A1JA-01	BRCA	0.407951	2.43616
				1185	TCGA-D8-A1JB-01	BRCA	0.393526	3.39902
				1186	TCGA-D8-A1JC-01	BRCA	0.369829	2.79294
				1187	TCGA-D8-A1JD-01	BRCA	0.380951	3.04679
				1188	TCGA-D8-A1JE-01	BRCA	0.380286	3.02134
				1189	TCGA-D8-A1JF-01	BRCA	0.435842	2.55758
				1190	TCGA-D8-A1JG-01	BRCA	0.389897	4.27515
				1191	TCGA-D8-A1JH-01	BRCA	0.413052	3.58773
				1192	TCGA-D8-A1JI-01	BRCA	0.365021	1.949
				1193	TCGA-D8-A1JJ-01	BRCA	0.412619	2.7187
				1194	TCGA-D8-A1JK-01	BRCA	0.515914	2.58751
				1195	TCGA-D8-A1JL-01	BRCA	0.399882	3.85789
				1196	TCGA-D8-A1JM-01	BRCA	0.360533	2.16193
				1197	TCGA-D8-A1JN-01	BRCA	0.415651	1.50241
				1198	TCGA-D8-A1JP-01	BRCA	0.533862	3.01843
				1199	TCGA-D8-A1JS-01	BRCA	0.473735	0.88066
				1200	TCGA-D8-A1JT-01	BRCA	0.40305	1.72128
				1201	TCGA-D8-A1JU-01	BRCA	0.38405	3.41812
				1202	TCGA-D8-A1X5-01	BRCA	0.402613	2.58201
				1203	TCGA-D8-A1X6-01	BRCA	0.421587	2.37099
				1204	TCGA-D8-A1X7-01	BRCA	0.408168	3.94094
				1205	TCGA-D8-A1X8-01	BRCA	0.390778	2.83445
				1206	TCGA-D8-A1X9-01	BRCA	0.699374	3.64455
				1207	TCGA-D8-A1XA-01	BRCA	0.394295	2.62342
				1208	TCGA-D8-A1XB-01	BRCA	0.369383	3.34744
				1209	TCGA-D8-A1XC-01	BRCA	0.380175	4.21775
				1210	TCGA-D8-A1XF-01	BRCA	0.707613	2.07347
				1211	TCGA-D8-A1XG-01	BRCA	0.422341	3.27984
				1212	TCGA-D8-A1XJ-01	BRCA	0.405775	1.99291
				1213	TCGA-D8-A1XK-01	BRCA	0.362105	3.61068
				1214	TCGA-D8-A1XL-01	BRCA	0.380729	1.87682
				1215	TCGA-D8-A1XM-01	BRCA	0.361319	3.84137
				1216	TCGA-D8-A1XO-01	BRCA	0.390778	4.55874
				1217	TCGA-D8-A1XQ-01	BRCA	0.372952	2.59542
				1218	TCGA-D8-A1XR-01	BRCA	0.373398	3.9994
				1219	TCGA-D8-A1XS-01	BRCA	0.391768	2.93735
				1220	TCGA-D8-A1XT-01	BRCA	0.555031	3.38953
				1221	TCGA-D8-A1XU-01	BRCA	0.444031	3.37675
				1222	TCGA-D8-A1XV-01	BRCA	0.404249	3.39015
				1223	TCGA-D8-A1XW-01	BRCA	0.389016	5.60281
				1224	TCGA-D8-A1XY-01	BRCA	0.392098	2.84709
				1225	TCGA-D8-A1XZ-01	BRCA	0.40305	2.62126
				1226	TCGA-D8-A1Y0-01	BRCA	0.438719	3.94379
				1227	TCGA-D8-A1Y1-01	BRCA	0.371392	3.88089
				1228	TCGA-D8-A1Y2-01	BRCA	0.370611	3.16579
				1229	TCGA-D8-A1Y3-01	BRCA	0.404031	2.68118
				1230	TCGA-D8-A27E-01	BRCA	0.400647	2.823
				1231	TCGA-D8-A27F-01	BRCA	0.38637	4.51601
				1232	TCGA-D8-A27G-01	BRCA	0.396379	2.92142
				1233	TCGA-D8-A27I-01	BRCA	0.404249	2.99058
				1234	TCGA-D8-A27K-01	BRCA	0.407625	4.43503
				1235	TCGA-D8-A27L-01	BRCA	0.389677	4.30531
				1236	TCGA-D8-A27M-01	BRCA	0.399007	4.91812
				1237	TCGA-D8-A27N-01	BRCA	0.370164	2.58845
				1238	TCGA-D8-A27P-01	BRCA	0.364684	4.08055
				1239	TCGA-D8-A27R-01	BRCA	0.410233	2.30673
				1240	TCGA-D8-A27T-01	BRCA	0.413594	2.48416
				1241	TCGA-D8-A27V-01	BRCA	0.399991	2.82999
				1242	TCGA-D8-A27W-01	BRCA	0.347212	3.09027
				1243	TCGA-D8-A3Z5-01	BRCA	0.365804	2.30028
				1244	TCGA-D8-A3Z6-01	BRCA	0.328722	2.46462
				1245	TCGA-D8-A4Z1-01	BRCA	0.348799	2.88915
				1246	TCGA-D8-A73U-01	BRCA	0.368042	3.88545
				1247	TCGA-D8-A73W-01	BRCA	0.38405	2.94022
				1248	TCGA-D8-A73X-01	BRCA	0.370388	3.56544
				1249	TCGA-E2-A10A-01	BRCA	0.355693	2.59376
				1250	TCGA-E2-A10C-01	BRCA	0.366364	2.14153
				1251	TCGA-E2-A14N-01	BRCA	0.370053	3.5789
				1252	TCGA-E2-A14O-01	BRCA	0.33308	1.31297
				1253	TCGA-E2-A14P-01	BRCA	0.347779	1.53922
				1254	TCGA-E2-A14Q-01	BRCA	0.329755	2.53017
				1255	TCGA-E2-A14R-01	BRCA	0.365581	3.30149
				1256	TCGA-E2-A14T-01	BRCA	0.346872	1.50472
				1257	TCGA-E2-A14U-01	BRCA	0.333767	2.6613
				1258	TCGA-E2-A14V-01	BRCA	0.325847	1.59804
				1259	TCGA-E2-A14W-01	BRCA	0.355355	2.82674
				1260	TCGA-E2-A14X-01	BRCA	0.35321	4.17951
				1261	TCGA-E2-A14Y-01	BRCA	0.325386	4.70936
				1262	TCGA-E2-A14Z-01	BRCA	0.344488	2.71989
				1263	TCGA-E2-A150-01	BRCA	0.327802	4.59534
				1264	TCGA-E2-A152-01	BRCA	0.345396	3.88246
				1265	TCGA-E2-A153-01	BRCA	0.343806	3.35047
				1266	TCGA-E2-A154-01	BRCA	0.342213	2.20421
				1267	TCGA-E2-A155-01	BRCA	0.350724	1.19631
				1268	TCGA-E2-A156-01	BRCA	0.344488	3.14499
				1269	TCGA-E2-A158-01	BRCA	0.339365	4.07491
				1270	TCGA-E2-A159-01	BRCA	0.339479	4.41198
				1271	TCGA-E2-A15A-01	BRCA	0.348572	2.52018
				1272	TCGA-E2-A15C-01	BRCA	0.363227	2.63569
				1273	TCGA-E2-A15D-01	BRCA	0.347666	4.46837
				1274	TCGA-E2-A15E-01	BRCA	0.352984	3.21143
				1275	TCGA-E2-A15G-01	BRCA	0.357946	2.86814
				1276	TCGA-E2-A15H-01	BRCA	0.359858	2.57963
				1277	TCGA-E2-A15I-01	BRCA	0.362442	3.52357
				1278	TCGA-E2-A15J-01	BRCA	0.338453	3.34963
				1279	TCGA-E2-A15K-01	BRCA	0.359521	2.28704
				1280	TCGA-E2-A15L-01	BRCA	0.351741	2.47965
				1281	TCGA-E2-A15M-01	BRCA	0.359634	3.66256
				1282	TCGA-E2-A15O-01	BRCA	0.346305	1.72837
				1283	TCGA-E2-A15P-01	BRCA	0.329755	2.31275
				1284	TCGA-E2-A15R-01	BRCA	0.340619	1.67953
				1285	TCGA-E2-A15S-01	BRCA	0.323543	1.53788
				1286	TCGA-E2-A15T-01	BRCA	0.338567	1.69343
				1287	TCGA-E2-A1AZ-01	BRCA	0.36042	4.95172
				1288	TCGA-E2-A1B0-01	BRCA	0.404794	4.26612
				1289	TCGA-E2-A1B1-01	BRCA	0.41446	3.84025
				1290	TCGA-E2-A1B4-01	BRCA	0.392647	2.97691
				1291	TCGA-E2-A1B5-01	BRCA	0.403268	2.66511
				1292	TCGA-E2-A1B6-01	BRCA	0.521553	3.86716
				1293	TCGA-E2-A1BC-01	BRCA	0.430713	2.78182
				1294	TCGA-E2-A1BD-01	BRCA	0.377068	2.25965
				1295	TCGA-E2-A1IE-01	BRCA	0.374622	1.86667
				1296	TCGA-E2-A1IF-01	BRCA	0.40414	2.53599
				1297	TCGA-E2-A1IG-01	BRCA	0.417272	2.57945
				1298	TCGA-E2-A1IH-01	BRCA	0.391878	3.71009
				1299	TCGA-E2-A1II-01	BRCA	0.390998	3.90875
				1300	TCGA-E2-A1IJ-01	BRCA	0.41846	3.41645
				1301	TCGA-E2-A1IK-01	BRCA	0.410341	3.34782
				1302	TCGA-E2-A1IL-01	BRCA	0.421587	2.04867
				1303	TCGA-E2-A1IN-01	BRCA	0.411426	2.79233
				1304	TCGA-E2-A1IO-01	BRCA	0.410992	2.95407
				1305	TCGA-E2-A1IU-01	BRCA	0.37829	2.35933
				1306	TCGA-E2-A1L6-01	BRCA	0.385265	4.17007
				1307	TCGA-E2-A1L7-01	BRCA	0.381948	3.49561
				1308	TCGA-E2-A1L8-01	BRCA	0.44074	2.84221
				1309	TCGA-E2-A1L9-01	BRCA	0.38659	3.63489
				1310	TCGA-E2-A1LA-01	BRCA	0.494774	2.02454
				1311	TCGA-E2-A1LB-01	BRCA	0.412836	2.45745
				1312	TCGA-E2-A1LE-01	BRCA	0.373509	3.64795
				1313	TCGA-E2-A1LG-01	BRCA	0.361432	5.57968
				1314	TCGA-E2-A1LH-01	BRCA	0.395392	3.7675
				1315	TCGA-E2-A1LI-01	BRCA	0.406319	4.19425
				1316	TCGA-E2-A1LK-01	BRCA	0.415867	4.47921
				1317	TCGA-E2-A1LL-01	BRCA	0.424707	4.92218
				1318	TCGA-E2-A1LS-01	BRCA	0.404249	2.44577
				1319	TCGA-E2-A2P5-01	BRCA	0.435629	1.81692
				1320	TCGA-E2-A2P6-01	BRCA	0.420725	2.03025
				1321	TCGA-E2-A3DX-01	BRCA	0.422771	3.65168
				1322	TCGA-E2-A56Z-01	BRCA	0.451435	2.19631
				1323	TCGA-E2-A570-01	BRCA	0.359971	3.53234
				1324	TCGA-E2-A572-01	BRCA	0.422556	0.682443
				1325	TCGA-E2-A573-01	BRCA	0.444667	3.62559
				1326	TCGA-E2-A574-01	BRCA	0.436268	3.59974
				1327	TCGA-E2-A576-01	BRCA	0.448055	0.969594
				1328	TCGA-E2-A9RU-01	BRCA	0.403595	1.01636
				1329	TCGA-E9-A1N3-01	BRCA	0.456386	2.8408
				1330	TCGA-E9-A1N4-01	BRCA	0.357946	3.89767
				1331	TCGA-E9-A1N5-01	BRCA	0.404576	3.43253
				1332	TCGA-E9-A1N8-01	BRCA	0.422125	3.97487
				1333	TCGA-E9-A1N9-01	BRCA	0.393416	2.54138
				1334	TCGA-E9-A1NA-01	BRCA	0.404358	2.69299
				1335	TCGA-E9-A1NC-01	BRCA	0.398788	3.83625
				1336	TCGA-E9-A1ND-01	BRCA	0.356707	3.81455
				1337	TCGA-E9-A1NE-01	BRCA	0.397146	3.71504
				1338	TCGA-E9-A1NF-01	BRCA	0.364348	3.11161
				1339	TCGA-E9-A1NG-01	BRCA	0.394624	3.98922
				1340	TCGA-E9-A1NH-01	BRCA	0.366476	3.68234
				1341	TCGA-E9-A1NI-01	BRCA	0.395173	2.32665
				1342	TCGA-E9-A1QZ-01	BRCA	0.439676	2.63868
				1343	TCGA-E9-A1R0-01	BRCA	0.403486	2.79031
				1344	TCGA-E9-A1R2-01	BRCA	0.395063	3.97102
				1345	TCGA-E9-A1R3-01	BRCA	0.39846	3.91841
				1346	TCGA-E9-A1R4-01	BRCA	0.384381	2.82411
				1347	TCGA-E9-A1R5-01	BRCA	0.397036	2.37995
				1348	TCGA-E9-A1R6-01	BRCA	0.368824	2.71477
				1349	TCGA-E9-A1R7-01	BRCA	0.429321	2.08296
				1350	TCGA-E9-A1RA-01	BRCA	0.397693	4.85372
				1351	TCGA-E9-A1RB-01	BRCA	0.384934	2.91355
				1352	TCGA-E9-A1RC-01	BRCA	0.401084	2.39467
				1353	TCGA-E9-A1RD-01	BRCA	0.353436	3.08711
				1354	TCGA-E9-A1RE-01	BRCA	0.433494	2.06164
				1355	TCGA-E9-A1RF-01	BRCA	0.405557	2.35363
				1356	TCGA-E9-A1RG-01	BRCA	0.414136	1.35084
				1357	TCGA-E9-A1RH-01	BRCA	0.395831	2.07097
				1358	TCGA-E9-A1RI-01	BRCA	0.389126	3.38388
				1359	TCGA-E9-A226-01	BRCA	0.492827	2.59754
				1360	TCGA-E9-A227-01	BRCA	0.42191	3.45905
				1361	TCGA-E9-A228-01	BRCA	0.386701	2.50091
				1362	TCGA-E9-A229-01	BRCA	0.385486	3.46111
				1363	TCGA-E9-A22A-01	BRCA	0.439038	3.15843
				1364	TCGA-E9-A22B-01	BRCA	0.433494	2.42117
				1365	TCGA-E9-A22D-01	BRCA	0.475604	3.00515
				1366	TCGA-E9-A22E-01	BRCA	0.389567	3.20273
				1367	TCGA-E9-A22G-01	BRCA	0.421156	2.72522
				1368	TCGA-E9-A22H-01	BRCA	0.399226	2.66343
				1369	TCGA-E9-A243-01	BRCA	0.402286	3.93291
				1370	TCGA-E9-A244-01	BRCA	0.393416	4.11585
				1371	TCGA-E9-A245-01	BRCA	0.396269	3.71734
				1372	TCGA-E9-A247-01	BRCA	0.367707	1.63233
				1373	TCGA-E9-A248-01	BRCA	0.399007	3.48624
				1374	TCGA-E9-A249-01	BRCA	0.378179	4.4289
				1375	TCGA-E9-A24A-01	BRCA	0.374622	3.48156
				1376	TCGA-E9-A295-01	BRCA	0.361881	2.41736
				1377	TCGA-E9-A2JS-01	BRCA	0.38659	2.52176
				1378	TCGA-E9-A2JT-01	BRCA	0.373843	4.20626
				1379	TCGA-E9-A3HO-01	BRCA	0.383276	1.53461
				1380	TCGA-E9-A3Q9-01	BRCA	0.369718	1.94845
				1381	TCGA-E9-A3QA-01	BRCA	0.378179	3.85534
				1382	TCGA-E9-A3X8-01	BRCA	0.423094	2.2286
				1383	TCGA-E9-A54X-01	BRCA	0.376735	2.70182
				1384	TCGA-E9-A54Y-01	BRCA	0.462366	0.556244
				1385	TCGA-E9-A5FK-01	BRCA	0.414677	2.03724
				1386	TCGA-E9-A5FL-01	BRCA	0.624522	1.89961
				1387	TCGA-E9-A5UO-01	BRCA	0.414893	1.98262
				1388	TCGA-E9-A5UP-01	BRCA	0.400429	0.852987
				1389	TCGA-E9-A6HE-01	BRCA	0.371838	2.49615
				1390	TCGA-EW-A1IW-01	BRCA	0.391768	3.09056
				1391	TCGA-EW-A1IX-01	BRCA	0.429964	3.35491
				1392	TCGA-EW-A1IY-01	BRCA	0.435202	4.26433
				1393	TCGA-EW-A1IZ-01	BRCA	0.429214	2.98492
				1394	TCGA-EW-A1J1-01	BRCA	0.425567	2.77959
				1395	TCGA-EW-A1J2-01	BRCA	0.449746	3.79878
				1396	TCGA-EW-A1J3-01	BRCA	0.40621	2.18809
				1397	TCGA-EW-A1J5-01	BRCA	0.408929	2.90575
				1398	TCGA-EW-A1J6-01	BRCA	0.399116	2.12899
				1399	TCGA-EW-A1OV-01	BRCA	0.456386	2.84774
				1400	TCGA-EW-A1OX-01	BRCA	0.41684	1.24494
				1401	TCGA-EW-A1OY-01	BRCA	0.420402	1.67355
				1402	TCGA-EW-A1OZ-01	BRCA	0.452701	2.13522
				1403	TCGA-EW-A1P0-01	BRCA	0.399335	3.461
				1404	TCGA-EW-A1P1-01	BRCA	0.410233	3.42904
				1405	TCGA-EW-A1P3-01	BRCA	0.450274	2.70723
				1406	TCGA-EW-A1P4-01	BRCA	0.418352	5.0017
				1407	TCGA-EW-A1P5-01	BRCA	0.456386	2.77558
				1408	TCGA-EW-A1P6-01	BRCA	0.42417	2.62091
				1409	TCGA-EW-A1P7-01	BRCA	0.435202	3.83647
				1410	TCGA-EW-A1P8-01	BRCA	0.372729	3.64049
				1411	TCGA-EW-A1PA-01	BRCA	0.36793	2.28885
				1412	TCGA-EW-A1PB-01	BRCA	0.434775	4.73882
				1413	TCGA-EW-A1PC-01	BRCA	0.415542	1.19738
				1414	TCGA-EW-A1PD-01	BRCA	0.41446	2.76526
				1415	TCGA-EW-A1PE-01	BRCA	0.37829	3.22217
				1416	TCGA-EW-A1PG-01	BRCA	0.402613	3.45002
				1417	TCGA-EW-A1PH-01	BRCA	0.389236	4.00631
				1418	TCGA-EW-A2FR-01	BRCA	0.428464	3.50578
				1419	TCGA-EW-A2FS-01	BRCA	0.425996	2.33079
				1420	TCGA-EW-A2FV-01	BRCA	0.424815	2.33521
				1421	TCGA-EW-A2FW-01	BRCA	0.427284	2.19135
				1422	TCGA-EW-A3E8-01	BRCA	0.434775	2.62207
				1423	TCGA-EW-A3U0-01	BRCA	0.410233	3.81132
				1424	TCGA-EW-A423-01	BRCA	0.406319	2.11213
				1425	TCGA-EW-A6S9-01	BRCA	0.390338	2.428
				1426	TCGA-EW-A6SA-01	BRCA	0.369829	2.02075
				1427	TCGA-EW-A6SB-01	BRCA	0.395392	2.62452
				1428	TCGA-EW-A6SC-01	BRCA	0.399554	2.59617
				1429	TCGA-EW-A6SD-01	BRCA	0.384713	2.75033
				1430	TCGA-GI-A2C8-01	BRCA	0.377401	3.19202
				1431	TCGA-GI-A2C9-01	BRCA	0.372061	4.26605
				1432	TCGA-GM-A2D9-01	BRCA	0.393087	2.9877
				1433	TCGA-GM-A2DA-01	BRCA	0.368712	2.48148
				1434	TCGA-GM-A2DB-01	BRCA	0.412077	2.11633
				1435	TCGA-GM-A2DC-01	BRCA	0.368936	2.21607
				1436	TCGA-GM-A2DD-01	BRCA	0.374622	2.27075
				1437	TCGA-GM-A2DF-01	BRCA	0.399554	3.32678
				1438	TCGA-GM-A2DH-01	BRCA	0.407625	2.72115
				1439	TCGA-GM-A2DI-01	BRCA	0.412619	3.44392
				1440	TCGA-GM-A2DK-01	BRCA	0.359409	1.87891
				1441	TCGA-GM-A2DL-01	BRCA	0.374066	3.8808
				1442	TCGA-GM-A2DM-01	BRCA	0.379954	2.60551
				1443	TCGA-GM-A2DN-01	BRCA	0.362778	3.29335
				1444	TCGA-GM-A2DO-01	BRCA	0.357158	3.63905
				1445	TCGA-GM-A3NW-01	BRCA	0.354791	1.8679
				1446	TCGA-GM-A3NY-01	BRCA	0.432532	2.20332
				1447	TCGA-GM-A3XG-01	BRCA	0.370945	3.09194
				1448	TCGA-GM-A3XL-01	BRCA	0.385707	2.95713
				1449	TCGA-GM-A3XN-01	BRCA	0.380619	2.99762
				1450	TCGA-GM-A4E0-01	BRCA	0.428571	3.16595
				1451	TCGA-GM-A5PV-01	BRCA	0.41511	1.60361
				1452	TCGA-GM-A5PX-01	BRCA	0.410341	2.40871
				1453	TCGA-HN-A2NL-01	BRCA	0.404031	3.57761
				1454	TCGA-HN-A2OB-01	BRCA	0.382944	3.28522
				1455	TCGA-JL-A3YW-01	BRCA	0.377957	2.70132
				1456	TCGA-JL-A3YX-01	BRCA	0.356257	2.89796
				1457	TCGA-LD-A66U-01	BRCA	0.390998	2.25474
				1458	TCGA-LD-A74U-01	BRCA	0.401412	3.23822
				1459	TCGA-LD-A7W6-01	BRCA	0.38637	2.5096
				1460	TCGA-LD-A9QF-01	BRCA	0.373732	3.73506
				1461	TCGA-LL-A440-01	BRCA	0.371726	3.42544
				1462	TCGA-LL-A441-01	BRCA	0.439783	3.79195
				1463	TCGA-LL-A50Y-01	BRCA	0.429643	1.77105
				1464	TCGA-LL-A5YL-01	BRCA	0.437121	2.40885
				1465	TCGA-LL-A5YM-01	BRCA	0.441802	1.41213
				1466	TCGA-LL-A5YN-01	BRCA	0.427392	2.11117
				1467	TCGA-LL-A5YO-01	BRCA	0.41846	3.3051
				1468	TCGA-LL-A5YP-01	BRCA	0.408386	3.35725
				1469	TCGA-LL-A6FP-01	BRCA	0.432853	0.630979
				1470	TCGA-LL-A6FQ-01	BRCA	0.432959	1.31032
				1471	TCGA-LL-A6FR-01	BRCA	0.402286	2.83832
				1472	TCGA-LL-A73Y-01	BRCA	0.371503	4.26569
				1473	TCGA-LL-A73Z-01	BRCA	0.360645	2.86001
				1474	TCGA-LL-A740-01	BRCA	0.364348	2.91617
				1475	TCGA-LL-A7SZ-01	BRCA	0.362666	2.64799
				1476	TCGA-LL-A7T0-01	BRCA	0.368154	2.14245
				1477	TCGA-LL-A8F5-01	BRCA	0.387142	3.11227
				1478	TCGA-LL-A9Q3-01	BRCA	0.383055	1.73931
				1479	TCGA-LQ-A4E4-01	BRCA	0.382391	1.76819
				1480	TCGA-MS-A51U-01	BRCA	0.374845	3.64876
				1481	TCGA-OK-A5Q2-01	BRCA	0.411535	2.41038
				1482	TCGA-OL-A5D6-01	BRCA	0.370164	2.64625
				1483	TCGA-OL-A5D7-01	BRCA	0.362442	3.70383
				1484	TCGA-OL-A5D8-01	BRCA	0.409255	2.12657
				1485	TCGA-OL-A5DA-01	BRCA	0.392977	2.54077
				1486	TCGA-OL-A5RU-01	BRCA	0.376957	2.65225
				1487	TCGA-OL-A5RV-01	BRCA	0.38637	3.55661
				1488	TCGA-OL-A5RW-01	BRCA	0.382501	4.38295
				1489	TCGA-OL-A5RX-01	BRCA	0.417596	3.57885
				1490	TCGA-OL-A5RY-01	BRCA	0.430285	3.49065
				1491	TCGA-OL-A5RZ-01	BRCA	0.415975	1.70382
				1492	TCGA-OL-A5S0-01	BRCA	0.404467	2.88214
				1493	TCGA-OL-A66H-01	BRCA	0.436695	3.04808
				1494	TCGA-OL-A66I-01	BRCA	0.463936	3.92772
				1495	TCGA-OL-A66J-01	BRCA	0.41792	2.08364
				1496	TCGA-OL-A66K-01	BRCA	0.42825	2.51442
				1497	TCGA-OL-A66L-01	BRCA	0.427928	1.83402
				1498	TCGA-OL-A66N-01	BRCA	0.396598	1.96353
				1499	TCGA-OL-A66O-01	BRCA	0.367147	1.77342
				1500	TCGA-OL-A66P-01	BRCA	0.369383	2.56534
				1501	TCGA-OL-A6VO-01	BRCA	0.434241	4.04678
				1502	TCGA-OL-A6VQ-01	BRCA	0.404903	3.06524
				1503	TCGA-OL-A6VR-01	BRCA	0.428786	3.04295
				1504	TCGA-OL-A97C-01	BRCA	0.40969	3.5027
				1505	TCGA-PE-A5DC-01	BRCA	0.418028	1.81763
				1506	TCGA-PE-A5DD-01	BRCA	0.413161	2.67023
				1507	TCGA-PE-A5DE-01	BRCA	0.409907	3.0144
				1508	TCGA-PL-A8LV-01	BRCA	0.436268	4.33413
				1509	TCGA-PL-A8LX-01	BRCA	0.415651	2.52549
				1510	TCGA-PL-A8LY-01	BRCA	0.412619	3.14839
				1511	TCGA-PL-A8LZ-01	BRCA	0.423309	3.82269
				1512	TCGA-S3-A6ZF-01	BRCA	0.415218	3.35236
				1513	TCGA-S3-A6ZG-01	BRCA	0.392207	2.71165
				1514	TCGA-S3-A6ZH-01	BRCA	0.40969	1.21697
				1515	TCGA-S3-AA0Z-01	BRCA	0.406428	4.83615
				1516	TCGA-S3-AA10-01	BRCA	0.43957	5.25295
				1517	TCGA-S3-AA11-01	BRCA	0.426426	1.86687
				1518	TCGA-S3-AA12-01	BRCA	0.384713	3.4739
				1519	TCGA-S3-AA14-01	BRCA	0.418568	2.93875
				1520	TCGA-S3-AA15-01	BRCA	0.399007	4.02082
				1521	TCGA-S3-AA17-01	BRCA	0.389567	2.92789
				1522	TCGA-UL-AAZ6-01	BRCA	0.382501	1.64585
				1523	TCGA-UU-A93S-01	BRCA	0.384713	3.36892
				1524	TCGA-V7-A7HQ-01	BRCA	0.425889	1.01329
				1525	TCGA-W8-A86G-01	BRCA	0.418244	2.98128
				1526	TCGA-WT-AB41-01	BRCA	0.354452	1.73773
				1527	TCGA-WT-AB44-01	BRCA	0.332622	3.07505
				1528	TCGA-XX-A899-01	BRCA	0.399663	3.97535
				1529	TCGA-XX-A89A-01	BRCA	0.345396	3.40603
				1530	TCGA-Z7-A8R5-01	BRCA	0.350724	2.45558
				1531	TCGA-Z7-A8R6-01	BRCA	0.363227	1.55102
				1532	TCGA-HM-A6W2-06	CESC	0.685895	4.35476
				1533	TCGA-UC-A7PG-06	CESC	0.413486	4.94736
				1534	TCGA-2W-A8YY-01	CESC	0.357721	2.49036
				1535	TCGA-4J-AA1J-01	CESC	0.368712	5.44268
				1536	TCGA-BI-A0VR-01	CESC	0.363564	4.36265
				1537	TCGA-BI-A0VS-01	CESC	0.385376	4.66253
				1538	TCGA-BI-A20A-01	CESC	0.355693	4.22331
				1539	TCGA-C5-A0TN-01	CESC	0.359071	4.83244
				1540	TCGA-C5-A1BE-01	CESC	0.355918	4.07746
				1541	TCGA-C5-A1BF-01	CESC	0.354791	3.97989
				1542	TCGA-C5-A1BI-01	CESC	0.369159	4.46226
				1543	TCGA-C5-A1BJ-01	CESC	0.365693	4.73816
				1544	TCGA-C5-A1BK-01	CESC	0.367707	4.63323
				1545	TCGA-C5-A1BL-01	CESC	0.383165	4.69842
				1546	TCGA-C5-A1BM-01	CESC	0.371949	4.5598
				1547	TCGA-C5-A1BN-01	CESC	0.361432	4.66245
				1548	TCGA-C5-A1BQ-01	CESC	0.372172	4.38152
				1549	TCGA-C5-A1M5-01	CESC	0.353662	4.47664
				1550	TCGA-C5-A1M6-01	CESC	0.373398	3.2636
				1551	TCGA-C5-A1M7-01	CESC	0.370164	4.57451
				1552	TCGA-C5-A1M8-01	CESC	0.368265	5.01094
				1553	TCGA-C5-A1M9-01	CESC	0.366588	4.77551
				1554	TCGA-C5-A1ME-01	CESC	0.380619	3.17083
				1555	TCGA-C5-A1MF-01	CESC	0.390558	1.87267
				1556	TCGA-C5-A1MH-01	CESC	0.369159	4.1266
				1557	TCGA-C5-A1MI-01	CESC	0.358059	2.74048
				1558	TCGA-C5-A1MJ-01	CESC	0.374066	4.21632
				1559	TCGA-C5-A1MK-01	CESC	0.38405	4.77951
				1560	TCGA-C5-A1ML-01	CESC	0.375067	4.81077
				1561	TCGA-C5-A1MN-01	CESC	0.383829	5.02603
				1562	TCGA-C5-A1MP-01	CESC	0.362442	4.11043
				1563	TCGA-C5-A1MQ-01	CESC	0.398131	2.84537
				1564	TCGA-C5-A2LS-01	CESC	0.402286	4.12897
				1565	TCGA-C5-A2LT-01	CESC	0.401194	4.30171
				1566	TCGA-C5-A2LV-01	CESC	0.37951	4.14829
				1567	TCGA-C5-A2LX-01	CESC	0.375957	2.6807
				1568	TCGA-C5-A2LY-01	CESC	0.383718	4.03542
				1569	TCGA-C5-A2LZ-01	CESC	0.395173	4.67353
				1570	TCGA-C5-A2M1-01	CESC	0.381394	4.35553
				1571	TCGA-C5-A2M2-01	CESC	0.384823	4.2753
				1572	TCGA-C5-A3HD-01	CESC	0.368042	4.44964
				1573	TCGA-C5-A3HE-01	CESC	0.368489	3.49413
				1574	TCGA-C5-A3HF-01	CESC	0.425352	4.15261
				1575	TCGA-C5-A3HL-01	CESC	0.423955	4.28477
				1576	TCGA-C5-A7CG-01	CESC	0.410992	4.64411
				1577	TCGA-C5-A7CH-01	CESC	0.430392	4.8238
				1578	TCGA-C5-A7CJ-01	CESC	0.417812	4.95561
				1579	TCGA-C5-A7CK-01	CESC	0.420833	3.91668
				1580	TCGA-C5-A7CL-01	CESC	0.435309	4.90804
				1581	TCGA-C5-A7CM-01	CESC	0.391218	2.94746
				1582	TCGA-C5-A7CO-01	CESC	0.411535	4.9909
				1583	TCGA-C5-A7UC-01	CESC	0.408277	5.13467
				1584	TCGA-C5-A7UE-01	CESC	0.424707	3.98098
				1585	TCGA-C5-A7UH-01	CESC	0.403813	5.17241
				1586	TCGA-C5-A7UI-01	CESC	0.422664	3.00597
				1587	TCGA-C5-A7X3-01	CESC	0.409798	4.18788
				1588	TCGA-C5-A7X5-01	CESC	0.416191	5.34927
				1589	TCGA-C5-A7X8-01	CESC	0.428893	4.03635
				1590	TCGA-C5-A7XC-01	CESC	0.42191	4.62931
				1591	TCGA-C5-A8XH-01	CESC	0.421048	3.69854
				1592	TCGA-C5-A8XI-01	CESC	0.41684	4.11848
				1593	TCGA-C5-A8XJ-01	CESC	0.435842	4.89403
				1594	TCGA-C5-A8XK-01	CESC	0.429214	4.91829
				1595	TCGA-C5-A8YQ-01	CESC	0.394404	4.13894
				1596	TCGA-C5-A8YR-01	CESC	0.450485	4.89277
				1597	TCGA-C5-A8YT-01	CESC	0.439464	4.04794
				1598	TCGA-C5-A8ZZ-01	CESC	0.449324	4.66303
				1599	TCGA-C5-A901-01	CESC	0.444773	4.51571
				1600	TCGA-C5-A902-01	CESC	0.453439	3.23448
				1601	TCGA-C5-A905-01	CESC	0.375401	4.30524
				1602	TCGA-C5-A907-01	CESC	0.390888	4.23621
				1603	TCGA-DG-A2KH-01	CESC	0.358171	3.92386
				1604	TCGA-DG-A2KJ-01	CESC	0.380951	1.93491
				1605	TCGA-DG-A2KK-01	CESC	0.357496	3.58259
				1606	TCGA-DG-A2KL-01	CESC	0.363788	5.24388
				1607	TCGA-DG-A2KM-01	CESC	0.349818	4.68801
				1608	TCGA-DR-A0ZL-01	CESC	0.351402	4.01781
				1609	TCGA-DR-A0ZM-01	CESC	0.354114	3.72876
				1610	TCGA-DS-A0VK-01	CESC	0.356031	4.1497
				1611	TCGA-DS-A0VL-01	CESC	0.359971	4.74062
				1612	TCGA-DS-A0VM-01	CESC	0.394075	3.79819
				1613	TCGA-DS-A0VN-01	CESC	0.413377	4.31724
				1614	TCGA-DS-A1OA-01	CESC	0.409581	4.67962
				1615	TCGA-DS-A1OB-01	CESC	0.395173	4.4311
				1616	TCGA-DS-A1OC-01	CESC	0.388686	3.98795
				1617	TCGA-DS-A1OD-01	CESC	0.387914	3.90274
				1618	TCGA-DS-A3LQ-01	CESC	0.408494	3.41095
				1619	TCGA-DS-A5RQ-01	CESC	0.40806	4.68758
				1620	TCGA-DS-A7WF-01	CESC	0.418784	5.28409
				1621	TCGA-DS-A7WH-01	CESC	0.356707	4.13387
				1622	TCGA-DS-A7WI-01	CESC	0.383608	3.71409
				1623	TCGA-EA-A1QS-01	CESC	0.370388	4.39842
				1624	TCGA-EA-A1QT-01	CESC	0.358846	4.46365
				1625	TCGA-EA-A3HQ-01	CESC	0.621243	5.14809
				1626	TCGA-EA-A3HR-01	CESC	0.369271	4.39632
				1627	TCGA-EA-A3HS-01	CESC	0.565987	4.89017
				1628	TCGA-EA-A3HT-01	CESC	0.386701	4.18906
				1629	TCGA-EA-A3HU-01	CESC	0.370499	4.52568
				1630	TCGA-EA-A3QD-01	CESC	0.383165	4.59264
				1631	TCGA-EA-A3QE-01	CESC	0.988776	5.02123
				1632	TCGA-EA-A3Y4-01	CESC	0.347779	3.66331
				1633	TCGA-EA-A410-01	CESC	0.381616	4.96979
				1634	TCGA-EA-A411-01	CESC	0.361881	4.88575
				1635	TCGA-EA-A439-01	CESC	0.361207	3.29909
				1636	TCGA-EA-A43B-01	CESC	0.359296	3.4323
				1637	TCGA-EA-A44S-01	CESC	0.367483	4.90266
				1638	TCGA-EA-A4BA-01	CESC	0.373843	3.84102
				1639	TCGA-EA-A50E-01	CESC	0.341417	4.71052
				1640	TCGA-EA-A556-01	CESC	0.38405	4.27495
				1641	TCGA-EA-A5FO-01	CESC	0.363339	4.22333
				1642	TCGA-EA-A5O9-01	CESC	0.375512	4.17784
				1643	TCGA-EA-A5ZD-01	CESC	0.399007	4.73557
				1644	TCGA-EA-A5ZE-01	CESC	0.416299	4.33706
				1645	TCGA-EA-A5ZF-01	CESC	0.412619	3.35267
				1646	TCGA-EA-A6QX-01	CESC	0.421048	3.73459
				1647	TCGA-EA-A78R-01	CESC	0.364684	3.41752
				1648	TCGA-EA-A97N-01	CESC	0.372506	5.05048
				1649	TCGA-EK-A2GZ-01	CESC	0.359071	3.9333
				1650	TCGA-EK-A2H0-01	CESC	0.367595	3.98564
				1651	TCGA-EK-A2H1-01	CESC	0.407081	3.8939
				1652	TCGA-EK-A2IP-01	CESC	0.382833	5.2727
				1653	TCGA-EK-A2PG-01	CESC	0.382391	4.9341
				1654	TCGA-EK-A2PI-01	CESC	0.374733	4.9598
				1655	TCGA-EK-A2PK-01	CESC	0.393416	3.89893
				1656	TCGA-EK-A2PL-01	CESC	0.382169	4.4376
				1657	TCGA-EK-A2PM-01	CESC	0.378623	3.26071
				1658	TCGA-EK-A2R7-01	CESC	0.386701	4.08212
				1659	TCGA-EK-A2R8-01	CESC	0.400757	3.91184
				1660	TCGA-EK-A2R9-01	CESC	0.378512	3.69826
				1661	TCGA-EK-A2RA-01	CESC	0.370388	5.19773
				1662	TCGA-EK-A2RB-01	CESC	0.386811	4.33605
				1663	TCGA-EK-A2RC-01	CESC	0.390007	4.81788
				1664	TCGA-EK-A2RE-01	CESC	0.36087	4.79394
				1665	TCGA-EK-A2RJ-01	CESC	0.38648	4.52455
				1666	TCGA-EK-A2RK-01	CESC	0.384271	3.78554
				1667	TCGA-EK-A2RL-01	CESC	0.387804	3.62718
				1668	TCGA-EK-A2RM-01	CESC	0.377068	2.678
				1669	TCGA-EK-A2RN-01	CESC	0.367595	4.71861
				1670	TCGA-EK-A2RO-01	CESC	0.352081	3.66605
				1671	TCGA-EK-A3GJ-01	CESC	0.364797	4.06866
				1672	TCGA-EK-A3GK-01	CESC	0.368601	4.43703
				1673	TCGA-EK-A3GM-01	CESC	0.377846	4.26419
				1674	TCGA-EK-A3GN-01	CESC	0.365916	4.00529
				1675	TCGA-EX-A1H5-01	CESC	0.396708	3.70515
				1676	TCGA-EX-A1H6-01	CESC	0.37529	4.12296
				1677	TCGA-EX-A3L1-01	CESC	0.423955	4.52138
				1678	TCGA-EX-A449-01	CESC	0.412619	3.80899
				1679	TCGA-EX-A69L-01	CESC	0.438612	4.17243
				1680	TCGA-EX-A69M-01	CESC	0.390007	4.01647
				1681	TCGA-EX-A8YF-01	CESC	0.390558	4.05281
				1682	TCGA-FU-A23K-01	CESC	0.380619	2.22904
				1683	TCGA-FU-A23L-01	CESC	0.3639	4.49629
				1684	TCGA-FU-A2QG-01	CESC	0.352194	4.50501
				1685	TCGA-FU-A3EO-01	CESC	0.383276	2.36722
				1686	TCGA-FU-A3HY-01	CESC	0.374956	4.34585
				1687	TCGA-FU-A3HZ-01	CESC	0.367147	3.98553
				1688	TCGA-FU-A3NI-01	CESC	0.368377	4.57445
				1689	TCGA-FU-A3TQ-01	CESC	0.369829	5.2005
				1690	TCGA-FU-A3TX-01	CESC	0.362105	2.90583
				1691	TCGA-FU-A3WB-01	CESC	0.371057	5.3978
				1692	TCGA-FU-A3YQ-01	CESC	0.385376	5.38291
				1693	TCGA-FU-A40J-01	CESC	0.371057	4.87535
				1694	TCGA-FU-A57G-01	CESC	0.410775	3.07351
				1695	TCGA-FU-A5XV-01	CESC	0.449852	4.5939
				1696	TCGA-FU-A770-01	CESC	0.383718	3.777
				1697	TCGA-GH-A9DA-01	CESC	0.358959	4.49731
				1698	TCGA-HG-A2PA-01	CESC	0.345737	4.76797
				1699	TCGA-HM-A3JJ-01	CESC	0.378845	4.30422
				1700	TCGA-HM-A3JK-01	CESC	0.409038	3.59103
				1701	TCGA-HM-A4S6-01	CESC	0.344374	4.09353
				1702	TCGA-HM-A6W2-01	CESC	0.370722	3.02419
				1703	TCGA-IR-A3L7-01	CESC	0.366812	4.59283
				1704	TCGA-IR-A3LA-01	CESC	0.349592	4.77665
				1705	TCGA-IR-A3LB-01	CESC	0.379843	4.81101
				1706	TCGA-IR-A3LC-01	CESC	0.380064	4.63069
				1707	TCGA-IR-A3LF-01	CESC	0.367371	4.70216
				1708	TCGA-IR-A3LH-01	CESC	0.379288	4.09342
				1709	TCGA-IR-A3LI-01	CESC	0.351289	3.33105
				1710	TCGA-IR-A3LK-01	CESC	0.366028	4.05346
				1711	TCGA-IR-A3LL-01	CESC	0.371838	4.70239
				1712	TCGA-JW-A5VG-01	CESC	0.382059	4.34854
				1713	TCGA-JW-A5VH-01	CESC	0.35682	4.83435
				1714	TCGA-JW-A5VI-01	CESC	0.396269	5.3678
				1715	TCGA-JW-A5VJ-01	CESC	0.387032	4.72379
				1716	TCGA-JW-A5VK-01	CESC	0.418784	3.69113
				1717	TCGA-JW-A5VL-01	CESC	0.415975	4.54275
				1718	TCGA-JW-A69B-01	CESC	0.425889	4.14725
				1719	TCGA-JW-A852-01	CESC	0.365245	2.18663
				1720	TCGA-JW-AAVH-01	CESC	0.368377	5.10592
				1721	TCGA-JX-A3PZ-01	CESC	0.369718	4.14847
				1722	TCGA-JX-A3Q0-01	CESC	0.355467	3.6526
				1723	TCGA-JX-A3Q8-01	CESC	0.352533	3.86046
				1724	TCGA-JX-A5QV-01	CESC	0.343692	4.57334
				1725	TCGA-LP-A4AU-01	CESC	0.370945	4.08327
				1726	TCGA-LP-A4AV-01	CESC	0.352871	2.17424
				1727	TCGA-LP-A4AW-01	CESC	0.354339	3.95388
				1728	TCGA-LP-A4AX-01	CESC	0.361207	4.81058
				1729	TCGA-LP-A5U2-01	CESC	0.410233	4.58859
				1730	TCGA-LP-A5U3-01	CESC	0.415867	4.72846
				1731	TCGA-LP-A7HU-01	CESC	0.42094	3.76766
				1732	TCGA-MA-AA3W-01	CESC	0.41684	4.60572
				1733	TCGA-MA-AA3X-01	CESC	0.417488	4.52459
				1734	TCGA-MA-AA3Y-01	CESC	0.419215	4.22634
				1735	TCGA-MA-AA3Z-01	CESC	0.53456	4.83845
				1736	TCGA-MA-AA41-01	CESC	0.409147	4.04239
				1737	TCGA-MA-AA42-01	CESC	0.365133	3.72672
				1738	TCGA-MA-AA43-01	CESC	0.448161	4.31193
				1739	TCGA-MU-A51Y-01	CESC	0.390998	4.56351
				1740	TCGA-MU-A5YI-01	CESC	0.375067	3.97377
				1741	TCGA-MU-A8JM-01	CESC	0.371503	5.6009
				1742	TCGA-MY-A5BD-01	CESC	0.384823	3.71217
				1743	TCGA-MY-A5BE-01	CESC	0.437867	3.85464
				1744	TCGA-MY-A5BF-01	CESC	0.439251	4.45194
				1745	TCGA-MY-A913-01	CESC	0.348119	5.05252
				1746	TCGA-PN-A8MA-01	CESC	0.394734	2.33465
				1747	TCGA-Q1-A5R1-01	CESC	0.371057	5.20604
				1748	TCGA-Q1-A5R2-01	CESC	0.413811	3.15487
				1749	TCGA-Q1-A5R3-01	CESC	0.414244	2.54424
				1750	TCGA-Q1-A6DT-01	CESC	0.416299	5.77781
				1751	TCGA-Q1-A6DV-01	CESC	0.423847	4.85696
				1752	TCGA-Q1-A6DW-01	CESC	0.416624	4.70303
				1753	TCGA-Q1-A73O-01	CESC	0.416516	4.14376
				1754	TCGA-Q1-A73P-01	CESC	0.418568	4.04186
				1755	TCGA-Q1-A73Q-01	CESC	0.423847	4.87088
				1756	TCGA-Q1-A73R-01	CESC	0.415542	4.74444
				1757	TCGA-Q1-A73S-01	CESC	0.407625	3.72248
				1758	TCGA-R2-A69V-01	CESC	0.412077	4.53417
				1759	TCGA-RA-A741-01	CESC	0.40969	2.9643
				1760	TCGA-UC-A7PD-01	CESC	0.408712	4.38029
				1761	TCGA-UC-A7PF-01	CESC	0.417812	4.42336
				1762	TCGA-UC-A7PG-01	CESC	0.425889	4.73939
				1763	TCGA-UC-A7PI-01	CESC	0.420617	4.36079
				1764	TCGA-VS-A8EB-01	CESC	0.420509	3.59386
				1765	TCGA-VS-A8EC-01	CESC	0.42417	4.07492
				1766	TCGA-VS-A8EG-01	CESC	0.423094	5.34767
				1767	TCGA-VS-A8EH-01	CESC	0.455544	4.35359
				1768	TCGA-VS-A8EI-01	CESC	0.428678	4.06902
				1769	TCGA-VS-A8EJ-01	CESC	0.436801	2.69463
				1770	TCGA-VS-A8EK-01	CESC	0.42191	4.35259
				1771	TCGA-VS-A8EL-01	CESC	0.41045	4.80381
				1772	TCGA-VS-A8Q8-01	CESC	0.413269	4.41151
				1773	TCGA-VS-A8Q9-01	CESC	0.458592	4.52379
				1774	TCGA-VS-A8QA-01	CESC	0.435415	3.07695
				1775	TCGA-VS-A8QC-01	CESC	0.422556	5.02138
				1776	TCGA-VS-A8QF-01	CESC	0.444243	4.22091
				1777	TCGA-VS-A8QH-01	CESC	0.441483	3.69155
				1778	TCGA-VS-A8QM-01	CESC	0.442652	4.40482
				1779	TCGA-VS-A94W-01	CESC	0.434134	4.13997
				1780	TCGA-VS-A94X-01	CESC	0.57599	4.02818
				1781	TCGA-VS-A94Y-01	CESC	0.405883	4.45972
				1782	TCGA-VS-A94Z-01	CESC	0.416948	4.36573
				1783	TCGA-VS-A950-01	CESC	0.429107	4.59066
				1784	TCGA-VS-A952-01	CESC	0.395721	3.92539
				1785	TCGA-VS-A953-01	CESC	0.416407	5.12787
				1786	TCGA-VS-A954-01	CESC	0.408712	4.68094
				1787	TCGA-VS-A957-01	CESC	0.407298	5.3075
				1788	TCGA-VS-A958-01	CESC	0.405012	3.95834
				1789	TCGA-VS-A959-01	CESC	0.642008	4.1438
				1790	TCGA-VS-A9U5-01	CESC	0.42707	4.76938
				1791	TCGA-VS-A9U6-01	CESC	0.436055	4.85555
				1792	TCGA-VS-A9U7-01	CESC	0.397912	3.80802
				1793	TCGA-VS-A9UB-01	CESC	0.411643	5.09935
				1794	TCGA-VS-A9UC-01	CESC	0.404031	4.121
				1795	TCGA-VS-A9UD-01	CESC	0.419539	3.47882
				1796	TCGA-VS-A9UH-01	CESC	0.678703	4.3872
				1797	TCGA-VS-A9UI-01	CESC	0.420833	4.83659
				1798	TCGA-VS-A9UJ-01	CESC	0.423632	4.50628
				1799	TCGA-VS-A9UL-01	CESC	0.430499	5.595
				1800	TCGA-VS-A9UM-01	CESC	0.426962	4.95497
				1801	TCGA-VS-A9UO-01	CESC	0.401084	4.16434
				1802	TCGA-VS-A9UP-01	CESC	0.410667	2.9916
				1803	TCGA-VS-A9UQ-01	CESC	0.422879	4.80784
				1804	TCGA-VS-A9UR-01	CESC	0.409798	3.55406
				1805	TCGA-VS-A9UT-01	CESC	0.431142	5.3935
				1806	TCGA-VS-A9UU-01	CESC	0.421479	4.52203
				1807	TCGA-VS-A9UV-01	CESC	0.390227	3.8138
				1808	TCGA-VS-A9UY-01	CESC	0.429536	5.41572
				1809	TCGA-VS-A9UZ-01	CESC	0.407407	4.10977
				1810	TCGA-VS-A9V0-01	CESC	0.440421	4.02545
				1811	TCGA-VS-A9V1-01	CESC	0.40174	4.38397
				1812	TCGA-VS-A9V2-01	CESC	0.404685	3.945
				1813	TCGA-VS-A9V3-01	CESC	0.403486	4.50315
				1814	TCGA-VS-A9V4-01	CESC	0.394075	3.99505
				1815	TCGA-VS-A9V5-01	CESC	0.425782	3.97512
				1816	TCGA-VS-AA62-01	CESC	0.412402	4.70237
				1817	TCGA-WL-A834-01	CESC	0.431783	4.71301
				1818	TCGA-XS-A8TJ-01	CESC	0.445091	5.01859
				1819	TCGA-ZJ-A8QO-01	CESC	0.430499	3.28527
				1820	TCGA-ZJ-A8QQ-01	CESC	0.439251	3.82267
				1821	TCGA-ZJ-A8QR-01	CESC	0.405557	4.4324
				1822	TCGA-ZJ-AAX4-01	CESC	0.420078	5.30695
				1823	TCGA-ZJ-AAX8-01	CESC	0.438825	4.23769
				1824	TCGA-ZJ-AAXA-01	CESC	0.436055	4.88701
				1825	TCGA-ZJ-AAXB-01	CESC	0.395063	3.61157
				1826	TCGA-ZJ-AAXD-01	CESC	0.418244	4.48737
				1827	TCGA-ZJ-AAXF-01	CESC	0.417272	3.99165
				1828	TCGA-ZJ-AAXI-01	CESC	0.419539	4.26316
				1829	TCGA-ZJ-AAXJ-01	CESC	0.415001	3.93821
				1830	TCGA-ZJ-AAXN-01	CESC	0.393416	4.70307
				1831	TCGA-ZJ-AAXT-01	CESC	0.410775	3.73298
				1832	TCGA-ZJ-AAXU-01	CESC	0.420509	2.922
				1833	TCGA-ZJ-AB0H-01	CESC	0.410341	4.76877
				1834	TCGA-ZJ-AB0I-01	CESC	0.409038	5.33597
				1835	TCGA-ZX-AA5X-01	CESC	0.408712	4.31198
				1836	TCGA-3X-AAV9-01	CHOL	0.393746	3.8806
				1837	TCGA-3X-AAVA-01	CHOL	0.429536	3.0843
				1838	TCGA-3X-AAVB-01	CHOL	0.416083	4.67891
				1839	TCGA-3X-AAVC-01	CHOL	0.438506	4.17915
				1840	TCGA-3X-AAVE-01	CHOL	0.399991	3.21801
				1841	TCGA-4G-AAZO-01	CHOL	0.430071	3.15827
				1842	TCGA-4G-AAZT-01	CHOL	0.41446	1.96044
				1843	TCGA-W5-AA2G-01	CHOL	0.4336	3.71406
				1844	TCGA-W5-AA2H-01	CHOL	0.40523	4.24722
				1845	TCGA-W5-AA2I-01	CHOL	0.421587	3.08957
				1846	TCGA-W5-AA2O-01	CHOL	0.426104	4.49584
				1847	TCGA-W5-AA2Q-01	CHOL	0.40305	3.26425
				1848	TCGA-W5-AA2R-01	CHOL	0.429964	3.59521
				1849	TCGA-W5-AA2T-01	CHOL	0.434134	4.78967
				1850	TCGA-W5-AA2U-01	CHOL	0.410775	4.02793
				1851	TCGA-W5-AA2W-01	CHOL	0.432639	2.91007
				1852	TCGA-W5-AA2X-01	CHOL	0.429	4.66149
				1853	TCGA-W5-AA2Z-01	CHOL	0.403922	4.19306
				1854	TCGA-W5-AA30-01	CHOL	0.423524	4.06364
				1855	TCGA-W5-AA31-01	CHOL	0.410015	3.86222
				1856	TCGA-W5-AA33-01	CHOL	0.408712	5.43054
				1857	TCGA-W5-AA34-01	CHOL	0.409907	2.68033
				1858	TCGA-W5-AA36-01	CHOL	0.413052	1.71557
				1859	TCGA-W5-AA38-01	CHOL	0.410884	3.23809
				1860	TCGA-W5-AA39-01	CHOL	0.400647	1.57167
				1861	TCGA-W6-AA0S-01	CHOL	0.401412	4.04254
				1862	TCGA-WD-A7RX-01	CHOL	0.403268	3.1016
				1863	TCGA-YR-A95A-01	CHOL	0.418136	5.65401
				1864	TCGA-ZD-A8I3-01	CHOL	0.423955	4.58725
				1865	TCGA-ZH-A8Y1-01	CHOL	0.391988	3.27571
				1866	TCGA-ZH-A8Y2-01	CHOL	0.42707	4.36952
				1867	TCGA-ZH-A8Y4-01	CHOL	0.41511	2.93378
				1868	TCGA-ZH-A8Y5-01	CHOL	0.425244	4.46378
				1869	TCGA-ZH-A8Y6-01	CHOL	0.423202	5.19285
				1870	TCGA-ZH-A8Y8-01	CHOL	0.394953	4.68461
				1871	TCGA-ZU-A8S4-01	CHOL	0.399007	3.88174
				1872	TCGA-NH-A8F7-06	COAD	0.384823	4.06553
				1873	TCGA-3L-AA1B-01	COAD	0.413269	4.449
				1874	TCGA-4N-A93T-01	COAD	0.394404	4.00767
				1875	TCGA-4T-AA8H-01	COAD	0.404031	4.1567
				1876	TCGA-5M-AAT4-01	COAD	0.731183	4.42713
				1877	TCGA-5M-AAT6-01	COAD	0.40621	4.48572
				1878	TCGA-5M-AATE-01	COAD	0.432959	4.42687
				1879	TCGA-A6-2671-01	COAD	0.972178	3.92932
				1880	TCGA-A6-2672-01	COAD	0.543694	4.19192
				1881	TCGA-A6-2674-01	COAD	0.446786	4.51676
				1882	TCGA-A6-2675-01	COAD	0.399445	4.37569
				1883	TCGA-A6-2677-01	COAD	0.443607	4.64406
				1884	TCGA-A6-2678-01	COAD	0.422556	4.33344
				1885	TCGA-A6-2679-01	COAD	0.429536	1.4472
				1886	TCGA-A6-2680-01	COAD	0.42825	3.76619
				1887	TCGA-A6-2681-01	COAD	0.426962	3.42269
				1888	TCGA-A6-2682-01	COAD	0.448267	3.23104
				1889	TCGA-A6-2683-01	COAD	0.552377	1.98385
				1890	TCGA-A6-2684-01	COAD	0.440527	3.80069
				1891	TCGA-A6-2685-01	COAD	1.16189	3.50827
				1892	TCGA-A6-2686-01	COAD	0.507414	4.3276
				1893	TCGA-A6-3807-01	COAD	0.491597	4.32926
				1894	TCGA-A6-3808-01	COAD	0.970486	3.97294
				1895	TCGA-A6-3809-01	COAD	0.393636	3.86275
				1896	TCGA-A6-3810-01	COAD	0.435949	4.03343
				1897	TCGA-A6-4105-01	COAD	0.465609	4.24238
				1898	TCGA-A6-4107-01	COAD	0.40021	3.57662
				1899	TCGA-A6-5656-01	COAD	0.400647	5.82878
				1900	TCGA-A6-5657-01	COAD	0.547351	4.86201
				1901	TCGA-A6-5659-01	COAD	0.413811	4.13325
				1902	TCGA-A6-5660-01	COAD	0.487383	4.59838
				1903	TCGA-A6-5664-01	COAD	1.12592	4.18811
				1904	TCGA-A6-5665-01	COAD	0.393855	4.0714
				1905	TCGA-A6-5666-01	COAD	0.444031	4.20192
				1906	TCGA-A6-5667-01	COAD	0.420725	4.33795
				1907	TCGA-A6-6137-01	COAD	0.432425	3.5745
				1908	TCGA-A6-6138-01	COAD	0.449852	4.88729
				1909	TCGA-A6-6140-01	COAD	0.432425	4.42605
				1910	TCGA-A6-6141-01	COAD	0.443182	4.09039
				1911	TCGA-A6-6142-01	COAD	0.477781	4.28374
				1912	TCGA-A6-6648-01	COAD	0.486663	4.72498
				1913	TCGA-A6-6649-01	COAD	0.551885	5.33897
				1914	TCGA-A6-6650-01	COAD	0.463099	3.99388
				1915	TCGA-A6-6651-01	COAD	0.471552	3.4792
				1916	TCGA-A6-6652-01	COAD	1.05019	4.91646
				1917	TCGA-A6-6653-01	COAD	0.416948	4.15447
				1918	TCGA-A6-6654-01	COAD	1.07526	4.30563
				1919	TCGA-A6-6780-01	COAD	0.824564	4.76134
				1920	TCGA-A6-6781-01	COAD	0.477366	5.04639
				1921	TCGA-A6-6782-01	COAD	0.482539	3.75513
				1922	TCGA-A6-A565-01	COAD	0.37362	3.95445
				1923	TCGA-A6-A566-01	COAD	0.370611	4.22554
				1924	TCGA-A6-A567-01	COAD	0.38659	4.65861
				1925	TCGA-A6-A56B-01	COAD	0.455334	4.40741
				1926	TCGA-AA-3488-01	COAD	0.485015	3.25367
				1927	TCGA-AA-3489-01	COAD	1.17645	4.26192
				1928	TCGA-AA-3492-01	COAD	0.44159	3.67423
				1929	TCGA-AA-3494-01	COAD	0.442333	3.76072
				1930	TCGA-AA-3495-01	COAD	0.537743	4.8416
				1931	TCGA-AA-3496-01	COAD	0.420833	3.85756
				1932	TCGA-AA-3502-01	COAD	0.427928	4.50658
				1933	TCGA-AA-3506-01	COAD	0.43957	3.73565
				1934	TCGA-AA-3509-01	COAD	0.423309	3.96858
				1935	TCGA-AA-3510-01	COAD	0.476122	3.12604
				1936	TCGA-AA-3511-01	COAD	0.392098	4.22235
				1937	TCGA-AA-3514-01	COAD	0.400975	2.05796
				1938	TCGA-AA-3517-01	COAD	0.448584	3.96834
				1939	TCGA-AA-3519-01	COAD	0.468323	3.35393
				1940	TCGA-AA-3520-01	COAD	0.432532	3.72634
				1941	TCGA-AA-3521-01	COAD	0.404249	4.04318
				1942	TCGA-AA-3522-01	COAD	0.395502	3.71652
				1943	TCGA-AA-3524-01	COAD	0.46999	4.19641
				1944	TCGA-AA-3526-01	COAD	0.396269	3.40741
				1945	TCGA-AA-3527-01	COAD	0.516116	1.93656
				1946	TCGA-AA-3529-01	COAD	0.396598	4.31604
				1947	TCGA-AA-3530-01	COAD	0.407951	4.0507
				1948	TCGA-AA-3531-01	COAD	0.405339	2.89559
				1949	TCGA-AA-3532-01	COAD	0.40621	3.45783
				1950	TCGA-AA-3534-01	COAD	0.418784	4.57974
				1951	TCGA-AA-3538-01	COAD	0.41045	4.68332
				1952	TCGA-AA-3544-01	COAD	0.402504	3.62201
				1953	TCGA-AA-3548-01	COAD	0.374733	3.09605
				1954	TCGA-AA-3549-01	COAD	0.399991	3.71843
				1955	TCGA-AA-3556-01	COAD	0.44869	4.28351
				1956	TCGA-AA-3560-01	COAD	0.423632	3.26056
				1957	TCGA-AA-3561-01	COAD	0.430071	3.06527
				1958	TCGA-AA-3655-01	COAD	0.418568	4.76572
				1959	TCGA-AA-3660-01	COAD	0.431249	4.23335
				1960	TCGA-AA-3662-01	COAD	1.17409	4.83822
				1961	TCGA-AA-3663-01	COAD	0.336969	4.08007
				1962	TCGA-AA-3664-01	COAD	0.356933	5.33825
				1963	TCGA-AA-3666-01	COAD	0.339023	4.28294
				1964	TCGA-AA-3667-01	COAD	1.15704	2.74741
				1965	TCGA-AA-3672-01	COAD	0.360645	2.73578
				1966	TCGA-AA-3673-01	COAD	0.335483	4.22561
				1967	TCGA-AA-3675-01	COAD	0.349479	3.95147
				1968	TCGA-AA-3678-01	COAD	0.330558	3.7921
				1969	TCGA-AA-3679-01	COAD	0.33514	4.32855
				1970	TCGA-AA-3680-01	COAD	0.336855	5.06903
				1971	TCGA-AA-3681-01	COAD	0.323428	4.48118
				1972	TCGA-AA-3684-01	COAD	0.345169	2.53594
				1973	TCGA-AA-3685-01	COAD	0.380397	4.07305
				1974	TCGA-AA-3688-01	COAD	0.347212	4.02047
				1975	TCGA-AA-3692-01	COAD	0.359409	3.31106
				1976	TCGA-AA-3693-01	COAD	0.340847	4.74405
				1977	TCGA-AA-3696-01	COAD	0.422341	4.41661
				1978	TCGA-AA-3697-01	COAD	0.89933	4.849
				1979	TCGA-AA-3710-01	COAD	0.422986	4.20652
				1980	TCGA-AA-3712-01	COAD	0.8614	4.9058
				1981	TCGA-AA-3713-01	COAD	1.06488	4.50373
				1982	TCGA-AA-3715-01	COAD	1.09336	3.40391
				1983	TCGA-AA-3811-01	COAD	0.340163	4.98902
				1984	TCGA-AA-3812-01	COAD	0.35095	2.10212
				1985	TCGA-AA-3814-01	COAD	0.935384	4.53412
				1986	TCGA-AA-3815-01	COAD	0.342555	3.24169
				1987	TCGA-AA-3818-01	COAD	0.334568	4.76057
				1988	TCGA-AA-3819-01	COAD	0.957543	3.5318
				1989	TCGA-AA-3821-01	COAD	0.351628	4.72595
				1990	TCGA-AA-3831-01	COAD	0.96739	3.56277
				1991	TCGA-AA-3833-01	COAD	0.354339	3.53861
				1992	TCGA-AA-3837-01	COAD	0.366924	3.63336
				1993	TCGA-AA-3841-01	COAD	0.405557	3.71688
				1994	TCGA-AA-3842-01	COAD	0.407516	4.74554
				1995	TCGA-AA-3844-01	COAD	0.938775	3.75158
				1996	TCGA-AA-3845-01	COAD	0.410667	6.21533
				1997	TCGA-AA-3846-01	COAD	0.330099	4.31038
				1998	TCGA-AA-3848-01	COAD	0.380508	2.27294
[truncated: 7,720 more rows]

## Sheet: Fig 7
Fig 7A
Study	Sample ID	Cancer Type	Protein Change	Annotation	Functional Impact	Mutation Type	Variant Type	Copy #	COSMIC	Chromosome	Start Pos	End Pos	Ref	Var	HGVSg	HGVSc	Allele Freq (T)	Allele Freq (N)	Variant Reads	Ref Reads	Variant Reads (Normal)	Ref Reads (Normal)	# Mut in Sample
Bladder Urothelial Carcinoma (TCGA, PanCancer Atlas)	TCGA-DK-A3X1-01	Bladder Urothelial Carcinoma	S765F	OncoKB: NA;CIViC: NA;MyCancerGenome: not present;CancerHotspot: no;3DHotspot: no	MutationAssessor: NA;SIFT: NA;Polyphen-2: NA	Missense_Mutation	SNP	gain	1	7	24849449	24849449	G	A	7:g.24849449G>A	ENST00000313367.2:c.2294C>T	0.34		29	56		66	783
Breast Invasive Carcinoma (TCGA, PanCancer Atlas)	TCGA-AN-A0FL-01	Breast Invasive Ductal Carcinoma	Q54*	OncoKB: NA;CIViC: NA;MyCancerGenome: not present;CancerHotspot: no;3DHotspot: no	MutationAssessor: NA;SIFT: NA;Polyphen-2: NA	Nonsense_Mutation	SNP	gain	1	7	24911625	24911625	G	A	7:g.24911625G>A	ENST00000313367.2:c.160C>T	0.63		139	83		171	152
Breast Invasive Carcinoma (TCGA, PanCancer Atlas)	TCGA-AR-A0U2-01	Breast Invasive Ductal Carcinoma	H273Q	OncoKB: NA;CIViC: NA;MyCancerGenome: not present;CancerHotspot: no;3DHotspot: no	MutationAssessor: NA;SIFT: NA;Polyphen-2: NA	Missense_Mutation	SNP	gain	1	7	24902870	24902870	G	T	7:g.24902870G>T	ENST00000313367.2:c.819C>A	0.13		11	76		69	43
Prostate Adenocarcinoma (TCGA, PanCancer Atlas)	TCGA-EJ-5525-01	Prostate Adenocarcinoma	E580G	OncoKB: NA;CIViC: NA;MyCancerGenome: not present;CancerHotspot: no;3DHotspot: no	MutationAssessor: NA;SIFT: NA;Polyphen-2: NA	Missense_Mutation	SNP	diploid	1	7	24874112	24874112	T	C	7:g.24874112T>C	ENST00000313367.2:c.1739A>G	0.37		69	119		176	57
Prostate Adenocarcinoma (TCGA, PanCancer Atlas)	TCGA-VP-A87B-01	Prostate Adenocarcinoma	T346I	OncoKB: NA;CIViC: NA;MyCancerGenome: not present;CancerHotspot: no;3DHotspot: no	MutationAssessor: NA;SIFT: NA;Polyphen-2: NA	Missense_Mutation	SNP	gain		7	24892244	24892244	G	A	7:g.24892244G>A	ENST00000313367.2:c.1037C>T	0.13		9	60		39	36
Stomach Adenocarcinoma (TCGA, PanCancer Atlas)	TCGA-BR-4184-01	Stomach Adenocarcinoma	G867D	OncoKB: NA;CIViC: NA;MyCancerGenome: not present;CancerHotspot: no;3DHotspot: no	MutationAssessor: NA;SIFT: NA;Polyphen-2: NA	Missense_Mutation	SNP	gain	1	7	24839866	24839866	C	T	7:g.24839866C>T	ENST00000313367.2:c.2600G>A	0.19		7	30		41	3126
Stomach Adenocarcinoma (TCGA, PanCancer Atlas)	TCGA-BR-8284-01	Intestinal Type Stomach Adenocarcinoma	H302R	OncoKB: NA;CIViC: NA;MyCancerGenome: not present;CancerHotspot: no;3DHotspot: no	MutationAssessor: NA;SIFT: NA;Polyphen-2: NA	Missense_Mutation	SNP	gain	1	7	24901354	24901354	T	C	7:g.24901354T>C	ENST00000313367.2:c.905A>G	0.13		15	102		151	290
Stomach Adenocarcinoma (TCGA, PanCancer Atlas)	TCGA-BR-8369-01	Stomach Adenocarcinoma	R208*	OncoKB: NA;CIViC: NA;MyCancerGenome: not present;CancerHotspot: no;3DHotspot: no	MutationAssessor: NA;SIFT: NA;Polyphen-2: NA	Nonsense_Mutation	SNP	diploid	1	7	24905012	24905012	G	A	7:g.24905012G>A	ENST00000313367.2:c.622C>T	0.15		49	280		186	191
Stomach Adenocarcinoma (TCGA, PanCancer Atlas)	TCGA-BR-A4PE-01	Stomach Adenocarcinoma	P373R	OncoKB: NA;CIViC: NA;MyCancerGenome: not present;CancerHotspot: no;3DHotspot: no	MutationAssessor: NA;SIFT: NA;Polyphen-2: NA	Missense_Mutation	SNP	gain	1	7	24892163	24892163	G	C	7:g.24892163G>C	ENST00000313367.2:c.1118C>G	0.24		12	39		102	186
Stomach Adenocarcinoma (TCGA, PanCancer Atlas)	TCGA-CG-4305-01	Stomach Adenocarcinoma	R749Q	OncoKB: NA;CIViC: NA;MyCancerGenome: not present;CancerHotspot: no;3DHotspot: no	MutationAssessor: NA;SIFT: NA;Polyphen-2: NA	Missense_Mutation	SNP	gain	1	7	24849497	24849497	C	T	7:g.24849497C>T	ENST00000313367.2:c.2246G>A	0.21		51	197		179	1092
Stomach Adenocarcinoma (TCGA, PanCancer Atlas)	TCGA-CG-5721-01	Intestinal Type Stomach Adenocarcinoma	A454T	OncoKB: NA;CIViC: NA;MyCancerGenome: not present;CancerHotspot: no;3DHotspot: no	MutationAssessor: NA;SIFT: NA;Polyphen-2: NA	Missense_Mutation	SNP	diploid	1	7	24881939	24881939	C	T	7:g.24881939C>T	ENST00000313367.2:c.1360G>A	0.17		76	360		521	3725
Stomach Adenocarcinoma (TCGA, PanCancer Atlas)	TCGA-D7-8570-01	Tubular Stomach Adenocarcinoma	G204D	OncoKB: NA;CIViC: NA;MyCancerGenome: not present;CancerHotspot: no;3DHotspot: no	MutationAssessor: NA;SIFT: NA;Polyphen-2: NA	Missense_Mutation	SNP	gain	1	7	24905023	24905023	C	T	7:g.24905023C>T	ENST00000313367.2:c.611G>A	0.23		60	200		293	104
Stomach Adenocarcinoma (TCGA, PanCancer Atlas)	TCGA-HU-8604-01	Tubular Stomach Adenocarcinoma	E357K	OncoKB: NA;CIViC: NA;MyCancerGenome: not present;CancerHotspot: no;3DHotspot: no	MutationAssessor: NA;SIFT: NA;Polyphen-2: NA	Missense_Mutation	SNP	diploid	1	7	24892212	24892212	C	T	7:g.24892212C>T	ENST00000313367.2:c.1069G>A	0.3		13	30		51	185
Stomach Adenocarcinoma (TCGA, PanCancer Atlas)	TCGA-HU-A4GX-01	Diffuse Type Stomach Adenocarcinoma	N655Tfs*18	OncoKB: NA;CIViC: NA;MyCancerGenome: not present;CancerHotspot: no;3DHotspot: no	MutationAssessor: NA;SIFT: NA;Polyphen-2: NA	Frame_Shift_Del	DEL	gain		7	24856292	24856292	T	-	7:g.24856292del	ENST00000313367.2:c.1964del	0.16		20	108		102	1159
Head and Neck Squamous Cell Carcinoma (TCGA, PanCancer Atlas)	TCGA-BA-4078-01	Head and Neck Squamous Cell Carcinoma	P675L	OncoKB: NA;CIViC: NA;MyCancerGenome: not present;CancerHotspot: no;3DHotspot: no	MutationAssessor: NA;SIFT: NA;Polyphen-2: NA	Missense_Mutation	SNP	diploid		7	24856232	24856232	G	A	7:g.24856232G>A	ENST00000313367.2:c.2024C>T	0.45		122	151		248	381
Lung Adenocarcinoma (TCGA, PanCancer Atlas)	TCGA-05-4382-01	Lung Adenocarcinoma	G621S	OncoKB: NA;CIViC: NA;MyCancerGenome: not present;CancerHotspot: no;3DHotspot: no	MutationAssessor: NA;SIFT: NA;Polyphen-2: NA	Missense_Mutation	SNP	gain		7	24870410	24870410	C	T	7:g.24870410C>T	ENST00000313367.2:c.1861G>A	0.07		40	519		256	1547
Lung Adenocarcinoma (TCGA, PanCancer Atlas)	TCGA-67-3771-01	Lung Adenocarcinoma	E36D	OncoKB: NA;CIViC: NA;MyCancerGenome: not present;CancerHotspot: no;3DHotspot: no	MutationAssessor: NA;SIFT: NA;Polyphen-2: NA	Missense_Mutation	SNP	gain	1	7	24911677	24911677	T	A	7:g.24911677T>A	ENST00000313367.2:c.108A>T	0.36		18	32		131	951
Lung Adenocarcinoma (TCGA, PanCancer Atlas)	TCGA-69-7980-01	Lung Adenocarcinoma	D796H	OncoKB: NA;CIViC: NA;MyCancerGenome: not present;CancerHotspot: no;3DHotspot: no	MutationAssessor: NA;SIFT: NA;Polyphen-2: NA	Missense_Mutation	SNP	gain	1	7	24846453	24846453	C	G	7:g.24846453C>G	ENST00000313367.2:c.2386G>C	0.16		15	80		96	737
Lung Adenocarcinoma (TCGA, PanCancer Atlas)	TCGA-78-7156-01	Lung Adenocarcinoma	D284H	OncoKB: NA;CIViC: NA;MyCancerGenome: not present;CancerHotspot: no;3DHotspot: no	MutationAssessor: NA;SIFT: NA;Polyphen-2: NA	Missense_Mutation	SNP	diploid		7	24902839	24902839	C	G	7:g.24902839C>G	ENST00000313367.2:c.850G>C	0.42		69	97		171	310
Uterine Corpus Endometrial Carcinoma (TCGA, PanCancer Atlas)	TCGA-A5-A0GP-01	Uterine Endometrioid Carcinoma	D89N	OncoKB: NA;CIViC: NA;MyCancerGenome: not present;CancerHotspot: no;3DHotspot: no	MutationAssessor: NA;SIFT: NA;Polyphen-2: NA	Missense_Mutation	SNP	diploid	1	7	24911363	24911363	C	T	7:g.24911363C>T	ENST00000313367.2:c.265G>A	0.31		35	79		114	1458
Uterine Corpus Endometrial Carcinoma (TCGA, PanCancer Atlas)	TCGA-E6-A1LX-01	Uterine Endometrioid Carcinoma	D89N	OncoKB: NA;CIViC: NA;MyCancerGenome: not present;CancerHotspot: no;3DHotspot: no	MutationAssessor: NA;SIFT: NA;Polyphen-2: NA	Missense_Mutation	SNP	diploid	1	7	24911363	24911363	C	T	7:g.24911363C>T	ENST00000313367.2:c.265G>A	0.29		19	47		50	12691
Uterine Corpus Endometrial Carcinoma (TCGA, PanCancer Atlas)	TCGA-AP-A051-01	Uterine Endometrioid Carcinoma	G762S	OncoKB: NA;CIViC: NA;MyCancerGenome: not present;CancerHotspot: no;3DHotspot: no	MutationAssessor: NA;SIFT: NA;Polyphen-2: NA	Missense_Mutation	SNP	diploid	1	7	24849459	24849459	C	T	7:g.24849459C>T	ENST00000313367.2:c.2284G>A	0.36		31	56		143	8312
Uterine Corpus Endometrial Carcinoma (TCGA, PanCancer Atlas)	TCGA-AP-A056-01	Uterine Endometrioid Carcinoma	E614A	OncoKB: NA;CIViC: NA;MyCancerGenome: not present;CancerHotspot: no;3DHotspot: no	MutationAssessor: NA;SIFT: NA;Polyphen-2: NA	Missense_Mutation	SNP	diploid	1	7	24870430	24870430	T	G	7:g.24870430T>G	ENST00000313367.2:c.1841A>C	0.3		103	243		426	8230
Uterine Corpus Endometrial Carcinoma (TCGA, PanCancer Atlas)	TCGA-AX-A05Z-01	Uterine Endometrioid Carcinoma	H748N	OncoKB: NA;CIViC: NA;MyCancerGenome: not present;CancerHotspot: no;3DHotspot: no	MutationAssessor: NA;SIFT: NA;Polyphen-2: NA	Missense_Mutation	SNP	diploid	1	7	24849501	24849501	G	T	7:g.24849501G>T	ENST00000313367.2:c.2242C>A	0.37		48	81		152	7369
Uterine Corpus Endometrial Carcinoma (TCGA, PanCancer Atlas)	TCGA-AX-A0J1-01	Uterine Endometrioid Carcinoma	R841W	OncoKB: NA;CIViC: NA;MyCancerGenome: not present;CancerHotspot: no;3DHotspot: no	MutationAssessor: NA;SIFT: NA;Polyphen-2: NA	Missense_Mutation	SNP	diploid	1	7	24843980	24843980	G	A	7:g.24843980G>A	ENST00000313367.2:c.2521C>T	0.11		31	261		219	5126
Uterine Corpus Endometrial Carcinoma (TCGA, PanCancer Atlas)	TCGA-B5-A0JY-01	Uterine Endometrioid Carcinoma	R643I	OncoKB: NA;CIViC: NA;MyCancerGenome: not present;CancerHotspot: no;3DHotspot: no	MutationAssessor: NA;SIFT: NA;Polyphen-2: NA	Missense_Mutation	SNP		1	7	24859814	24859814	C	A	7:g.24859814C>A	ENST00000313367.2:c.1928G>T	0.32		78	164		158
Uterine Corpus Endometrial Carcinoma (TCGA, PanCancer Atlas)	TCGA-B5-A0JY-01	Uterine Endometrioid Carcinoma	K317N	OncoKB: NA;CIViC: NA;MyCancerGenome: not present;CancerHotspot: no;3DHotspot: no	MutationAssessor: NA;SIFT: NA;Polyphen-2: NA	Missense_Mutation	SNP		1	7	24901308	24901308	T	G	7:g.24901308T>G	ENST00000313367.2:c.951A>C	0.3		83	195		191
Uterine Corpus Endometrial Carcinoma (TCGA, PanCancer Atlas)	TCGA-B5-A0JY-01	Uterine Endometrioid Carcinoma	X225_splice	OncoKB: NA;CIViC: NA;MyCancerGenome: not present;CancerHotspot: no;3DHotspot: no	MutationAssessor: NA;SIFT: NA;Polyphen-2: NA	Splice_Site	SNP			7	24903219	24903219	C	T	7:g.24903219C>T	ENST00000313367.2:c.674-1G>A	0.3		43	99		99
Uterine Corpus Endometrial Carcinoma (TCGA, PanCancer Atlas)	TCGA-B5-A11Y-01	Uterine Endometrioid Carcinoma	L532P	OncoKB: NA;CIViC: NA;MyCancerGenome: not present;CancerHotspot: no;3DHotspot: no	MutationAssessor: NA;SIFT: NA;Polyphen-2: NA	Missense_Mutation	SNP		1	7	24874256	24874256	A	G	7:g.24874256A>G	ENST00000313367.2:c.1595T>C	0.17		9	45		162
Uterine Corpus Endometrial Carcinoma (TCGA, PanCancer Atlas)	TCGA-BG-A0MQ-01	Uterine Endometrioid Carcinoma	S197N	OncoKB: NA;CIViC: NA;MyCancerGenome: not present;CancerHotspot: no;3DHotspot: no	MutationAssessor: NA;SIFT: NA;Polyphen-2: NA	Missense_Mutation	SNP		1	7	24905044	24905044	C	T	7:g.24905044C>T	ENST00000313367.2:c.590G>A	0.11		12	101		157
Uterine Corpus Endometrial Carcinoma (TCGA, PanCancer Atlas)	TCGA-BS-A0UJ-01	Uterine Endometrioid Carcinoma	V343A	OncoKB: NA;CIViC: NA;MyCancerGenome: not present;CancerHotspot: no;3DHotspot: no	MutationAssessor: NA;SIFT: NA;Polyphen-2: NA	Missense_Mutation	SNP		1	7	24892253	24892253	A	G	7:g.24892253A>G	ENST00000313367.2:c.1028T>C	0.49		19	20		25
Bladder Urothelial Carcinoma (TCGA, PanCancer Atlas)	TCGA-BT-A20N-01	Bladder Urothelial Carcinoma	V747Afs*7	OncoKB: NA;CIViC: NA;MyCancerGenome: not present;CancerHotspot: no;3DHotspot: no	MutationAssessor: NA;SIFT: NA;Polyphen-2: NA	Frame_Shift_Del	DEL			7	24849496	24849503	CCGATGAA	-	7:g.24849496_24849503del	ENST00000313367.2:c.2240_2247del	0.38		85	136		137
Bladder Urothelial Carcinoma (TCGA, PanCancer Atlas)	TCGA-E5-A2PC-01	Bladder Urothelial Carcinoma	W35C	OncoKB: NA;CIViC: NA;MyCancerGenome: not present;CancerHotspot: no;3DHotspot: no	MutationAssessor: NA;SIFT: NA;Polyphen-2: NA	Missense_Mutation	SNP		1	7	24911680	24911680	C	G	7:g.24911680C>G	ENST00000313367.2:c.105G>C	0.25		14	41		85
Bladder Urothelial Carcinoma (TCGA, PanCancer Atlas)	TCGA-GU-A42R-01	Bladder Urothelial Carcinoma	P666S	OncoKB: NA;CIViC: NA;MyCancerGenome: not present;CancerHotspot: no;3DHotspot: no	MutationAssessor: NA;SIFT: NA;Polyphen-2: NA	Missense_Mutation	SNP		1	7	24856260	24856260	G	A	7:g.24856260G>A	ENST00000313367.2:c.1996C>T	0.39		83	132		160
Kidney Renal Clear Cell Carcinoma (TCGA, PanCancer Atlas)	TCGA-B0-4712-01	Renal Clear Cell Carcinoma	D861Tfs*4	OncoKB: NA;CIViC: NA;MyCancerGenome: not present;CancerHotspot: no;3DHotspot: no	MutationAssessor: NA;SIFT: NA;Polyphen-2: NA	Frame_Shift_Del	DEL			7	24839885	24839885	C	-	7:g.24839885del	ENST00000313367.2:c.2581del	0.24		80	256		48
Lung Adenocarcinoma (TCGA, PanCancer Atlas)	TCGA-78-8662-01	Lung Adenocarcinoma	G696W	OncoKB: NA;CIViC: NA;MyCancerGenome: not present;CancerHotspot: no;3DHotspot: no	MutationAssessor: NA;SIFT: NA;Polyphen-2: NA	Missense_Mutation	SNP		1	7	24854764	24854764	C	A	7:g.24854764C>A	ENST00000313367.2:c.2086G>T	0.19		31	136		205
Lung Squamous Cell Carcinoma (TCGA, PanCancer Atlas)	TCGA-60-2713-01	Lung Squamous Cell Carcinoma	L458V	OncoKB: NA;CIViC: NA;MyCancerGenome: not present;CancerHotspot: no;3DHotspot: no	MutationAssessor: NA;SIFT: NA;Polyphen-2: NA	Missense_Mutation	SNP		1	7	24881927	24881927	G	C	7:g.24881927G>C	ENST00000313367.2:c.1372C>G	0.03		22	688		514
Lung Squamous Cell Carcinoma (TCGA, PanCancer Atlas)	TCGA-66-2756-01	Lung Squamous Cell Carcinoma	V543L	OncoKB: NA;CIViC: NA;MyCancerGenome: not present;CancerHotspot: no;3DHotspot: no	MutationAssessor: NA;SIFT: NA;Polyphen-2: NA	Missense_Mutation	SNP		1	7	24874224	24874224	C	A	7:g.24874224C>A	ENST00000313367.2:c.1627G>T	0.49		53	55		114
Lung Adenocarcinoma (TCGA, PanCancer Atlas)	TCGA-44-8119-01	Lung Adenocarcinoma	S577N	OncoKB: NA;CIViC: NA;MyCancerGenome: not present;CancerHotspot: no;3DHotspot: no	MutationAssessor: NA;SIFT: NA;Polyphen-2: NA	Missense_Mutation	SNP		1	7	24874121	24874121	C	T	7:g.24874121C>T	ENST00000313367.2:c.1730G>A	0.18		17	77		105
Colorectal Adenocarcinoma (TCGA, PanCancer Atlas)	TCGA-AA-A022-01	Colon Adenocarcinoma	V245I	OncoKB: NA;CIViC: NA;MyCancerGenome: not present;CancerHotspot: no;3DHotspot: no	MutationAssessor: NA;SIFT: NA;Polyphen-2: NA	Missense_Mutation	SNP		1	7	24903159	24903159	C	T	7:g.24903159C>T	ENST00000313367.2:c.733G>A	0.29		48	115		183
Lung Squamous Cell Carcinoma (TCGA, PanCancer Atlas)	TCGA-33-6738-01	Lung Squamous Cell Carcinoma	K183*	OncoKB: NA;CIViC: NA;MyCancerGenome: not present;CancerHotspot: no;3DHotspot: no	MutationAssessor: NA;SIFT: NA;Polyphen-2: NA	Nonsense_Mutation	SNP			7	24905691	24905691	T	A	7:g.24905691T>A	ENST00000313367.2:c.547A>T	0.38		24	40		98
Lung Squamous Cell Carcinoma (TCGA, PanCancer Atlas)	TCGA-33-AASB-01	Lung Squamous Cell Carcinoma	M662I	OncoKB: NA;CIViC: NA;MyCancerGenome: not present;CancerHotspot: no;3DHotspot: no	MutationAssessor: NA;SIFT: NA;Polyphen-2: NA	Missense_Mutation	SNP			7	24856270	24856270	C	A	7:g.24856270C>A	ENST00000313367.2:c.1986G>T	0.14		16	101		150
Lung Squamous Cell Carcinoma (TCGA, PanCancer Atlas)	TCGA-39-5040-01	Lung Squamous Cell Carcinoma	G29V	OncoKB: NA;CIViC: NA;MyCancerGenome: not present;CancerHotspot: no;3DHotspot: no	MutationAssessor: NA;SIFT: NA;Polyphen-2: NA	Missense_Mutation	SNP			7	24932006	24932006	C	A	7:g.24932006C>A	ENST00000313367.2:c.86G>T	0.43		27	36		44
Lung Adenocarcinoma (TCGA, PanCancer Atlas)	TCGA-44-8120-01	Lung Adenocarcinoma	Q781E	OncoKB: NA;CIViC: NA;MyCancerGenome: not present;CancerHotspot: no;3DHotspot: no	MutationAssessor: NA;SIFT: NA;Polyphen-2: NA	Missense_Mutation	SNP			7	24846498	24846498	G	C	7:g.24846498G>C	ENST00000313367.2:c.2341C>G	0.23		28	96		108
Lung Adenocarcinoma (TCGA, PanCancer Atlas)	TCGA-50-6590-01	Lung Adenocarcinoma	E359K	OncoKB: NA;CIViC: NA;MyCancerGenome: not present;CancerHotspot: no;3DHotspot: no	MutationAssessor: NA;SIFT: NA;Polyphen-2: NA	Missense_Mutation	SNP	gain	1	7	24892206	24892206	C	T	7:g.24892206C>T	ENST00000313367.2:c.1075G>A	0.08		6	67		50	831
Lung Adenocarcinoma (TCGA, PanCancer Atlas)	TCGA-55-A4DF-01	Lung Adenocarcinoma	Q194E	OncoKB: NA;CIViC: NA;MyCancerGenome: not present;CancerHotspot: no;3DHotspot: no	MutationAssessor: NA;SIFT: NA;Polyphen-2: NA	Missense_Mutation	SNP			7	24905054	24905054	G	C	7:g.24905054G>C	ENST00000313367.2:c.580C>G	0.16		23	119		182
Lung Squamous Cell Carcinoma (TCGA, PanCancer Atlas)	TCGA-85-7696-01	Lung Squamous Cell Carcinoma	M775V	OncoKB: NA;CIViC: NA;MyCancerGenome: not present;CancerHotspot: no;3DHotspot: no	MutationAssessor: NA;SIFT: NA;Polyphen-2: NA	Missense_Mutation	SNP			7	24846516	24846516	T	C	7:g.24846516T>C	ENST00000313367.2:c.2323A>G	0.33		44	88		140
Lung Adenocarcinoma (TCGA, PanCancer Atlas)	TCGA-86-8056-01	Lung Adenocarcinoma	R348S	OncoKB: NA;CIViC: NA;MyCancerGenome: not present;CancerHotspot: no;3DHotspot: no	MutationAssessor: NA;SIFT: NA;Polyphen-2: NA	Missense_Mutation	SNP			7	24892237	24892237	C	A	7:g.24892237C>A	ENST00000313367.2:c.1044G>T	0.31		17	37		49
Lung Adenocarcinoma (TCGA, PanCancer Atlas)	TCGA-86-8358-01	Lung Adenocarcinoma	E50Q	OncoKB: NA;CIViC: NA;MyCancerGenome: not present;CancerHotspot: no;3DHotspot: no	MutationAssessor: NA;SIFT: NA;Polyphen-2: NA	Missense_Mutation	SNP			7	24911637	24911637	C	G	7:g.24911637C>G	ENST00000313367.2:c.148G>C	0.28		25	64		98
Lung Squamous Cell Carcinoma (TCGA, PanCancer Atlas)	TCGA-92-8065-01	Lung Squamous Cell Carcinoma	X90_splice	OncoKB: NA;CIViC: NA;MyCancerGenome: not present;CancerHotspot: no;3DHotspot: no	MutationAssessor: NA;SIFT: NA;Polyphen-2: NA	Splice_Site	SNP			7	24910465	24910465	C	G	7:g.24910465C>G	ENST00000313367.2:c.268-1G>C	0.32		14	30		52
Lung Adenocarcinoma (TCGA, PanCancer Atlas)	TCGA-97-8179-01	Lung Adenocarcinoma	E121Sfs*6	OncoKB: NA;CIViC: NA;MyCancerGenome: not present;CancerHotspot: no;3DHotspot: no	MutationAssessor: NA;SIFT: NA;Polyphen-2: NA	Frame_Shift_Del	DEL			7	24910371	24910371	C	-	7:g.24910371del	ENST00000313367.2:c.361del	0.29		62	149		78
Liver Hepatocellular Carcinoma (TCGA, PanCancer Atlas)	TCGA-2Y-A9GW-01	Hepatocellular Carcinoma	D619E	OncoKB: NA;CIViC: NA;MyCancerGenome: not present;CancerHotspot: no;3DHotspot: no	MutationAssessor: NA;SIFT: NA;Polyphen-2: NA	Missense_Mutation	SNP			7	24870414	24870414	G	T	7:g.24870414G>T	ENST00000313367.2:c.1857C>A	0.24		32	99		110
Lung Adenocarcinoma (TCGA, PanCancer Atlas)	TCGA-MP-A4TA-01	Lung Adenocarcinoma	D619E	OncoKB: NA;CIViC: NA;MyCancerGenome: not present;CancerHotspot: no;3DHotspot: no	MutationAssessor: NA;SIFT: NA;Polyphen-2: NA	Missense_Mutation	SNP			7	24870414	24870414	G	T	7:g.24870414G>T	ENST00000313367.2:c.1857C>A	0.15		36	209		206
Skin Cutaneous Melanoma (TCGA, PanCancer Atlas)	TCGA-EE-A3AF-06	Cutaneous Melanoma	S272L	OncoKB: NA;CIViC: NA;MyCancerGenome: not present;CancerHotspot: no;3DHotspot: no	MutationAssessor: NA;SIFT: NA;Polyphen-2: NA	Missense_Mutation	SNP		1	7	24902874	24902874	G	A	7:g.24902874G>A	ENST00000313367.2:c.815C>T	0.3		40	93		83
Uterine Corpus Endometrial Carcinoma (TCGA, PanCancer Atlas)	TCGA-DF-A2KU-01	Uterine Endometrioid Carcinoma	S272L	OncoKB: NA;CIViC: NA;MyCancerGenome: not present;CancerHotspot: no;3DHotspot: no	MutationAssessor: NA;SIFT: NA;Polyphen-2: NA	Missense_Mutation	SNP		1	7	24902874	24902874	G	A	7:g.24902874G>A	ENST00000313367.2:c.815C>T	0.37		31	53		36
Head and Neck Squamous Cell Carcinoma (TCGA, PanCancer Atlas)	TCGA-CV-7568-01	Head and Neck Squamous Cell Carcinoma	S272L	OncoKB: NA;CIViC: NA;MyCancerGenome: not present;CancerHotspot: no;3DHotspot: no	MutationAssessor: NA;SIFT: NA;Polyphen-2: NA	Missense_Mutation	SNP		1	7	24902874	24902874	G	A	7:g.24902874G>A	ENST00000313367.2:c.815C>T	0.45		40	49		87
Breast Invasive Carcinoma (TCGA, PanCancer Atlas)	TCGA-AR-A24Q-01	Breast Invasive Ductal Carcinoma	H850Q	OncoKB: NA;CIViC: NA;MyCancerGenome: not present;CancerHotspot: no;3DHotspot: no	MutationAssessor: NA;SIFT: NA;Polyphen-2: NA	Missense_Mutation	SNP		1	7	24843951	24843951	G	C	7:g.24843951G>C	ENST00000313367.2:c.2550C>G	0.16		15	80		127
Stomach Adenocarcinoma (TCGA, PanCancer Atlas)	TCGA-BR-6452-01	Stomach Adenocarcinoma	K360Tfs*35	OncoKB: NA;CIViC: NA;MyCancerGenome: not present;CancerHotspot: no;3DHotspot: no	MutationAssessor: NA;SIFT: NA;Polyphen-2: NA	Frame_Shift_Del	DEL	diploid	3	7	24892203	24892204	TC	-	7:g.24892203_24892204del	ENST00000313367.2:c.1077_1078del	0.12		7	51		59	5048
Colorectal Adenocarcinoma (TCGA, PanCancer Atlas)	TCGA-AZ-6598-01	Colon Adenocarcinoma	K360Tfs*35	OncoKB: NA;CIViC: NA;MyCancerGenome: not present;CancerHotspot: no;3DHotspot: no	MutationAssessor: NA;SIFT: NA;Polyphen-2: NA	Frame_Shift_Del	DEL	gain	3	7	24892203	24892204	TC	-	7:g.24892203_24892204del	ENST00000313367.2:c.1077_1078del	0.52		33	31		12	2317
Colorectal Adenocarcinoma (TCGA, PanCancer Atlas)	TCGA-A6-5657-01	Colon Adenocarcinoma	A414T	OncoKB: NA;CIViC: NA;MyCancerGenome: not present;CancerHotspot: no;3DHotspot: no	MutationAssessor: NA;SIFT: NA;Polyphen-2: NA	Missense_Mutation	SNP		1	7	24888714	24888714	C	T	7:g.24888714C>T	ENST00000313367.2:c.1240G>A	0.12		16	115		268
Esophageal Adenocarcinoma (TCGA, PanCancer Atlas)	TCGA-LN-A49U-01	Esophageal Squamous Cell Carcinoma	H247Pfs*19	OncoKB: NA;CIViC: NA;MyCancerGenome: not present;CancerHotspot: no;3DHotspot: no	MutationAssessor: NA;SIFT: NA;Polyphen-2: NA	Frame_Shift_Ins	INS			7	24903154	24903155	-	AGGA	7:g.24903154_24903155insAGGA	ENST00000313367.2:c.734_737dup	0.27		27	73		30
Prostate Adenocarcinoma (TCGA, PanCancer Atlas)	TCGA-XK-AAIW-01	Prostate Adenocarcinoma	A746V	OncoKB: NA;CIViC: NA;MyCancerGenome: not present;CancerHotspot: no;3DHotspot: no	MutationAssessor: NA;SIFT: NA;Polyphen-2: NA	Missense_Mutation	SNP			7	24849506	24849506	G	A	7:g.24849506G>A	ENST00000313367.2:c.2237C>T	0.43		85	112		171
Uterine Corpus Endometrial Carcinoma (TCGA, PanCancer Atlas)	TCGA-B5-A3FC-01	Uterine Endometrioid Carcinoma	A746V	OncoKB: NA;CIViC: NA;MyCancerGenome: not present;CancerHotspot: no;3DHotspot: no	MutationAssessor: NA;SIFT: NA;Polyphen-2: NA	Missense_Mutation	SNP			7	24849506	24849506	G	A	7:g.24849506G>A	ENST00000313367.2:c.2237C>T	0.32		18	38		73
Stomach Adenocarcinoma (TCGA, PanCancer Atlas)	TCGA-VQ-A8P2-01	Mucinous Stomach Adenocarcinoma	S879P	OncoKB: NA;CIViC: NA;MyCancerGenome: not present;CancerHotspot: no;3DHotspot: no	MutationAssessor: NA;SIFT: NA;Polyphen-2: NA	Missense_Mutation	SNP			7	24839831	24839831	A	G	7:g.24839831A>G	ENST00000313367.2:c.2635T>C	0.31		19	42		47
Sarcoma (TCGA, PanCancer Atlas)	TCGA-QC-A7B5-01	Undifferentiated Pleomorphic Sarcoma/Malignant Fibrous Histiocytoma/High-Grade Spindle Cell Sarcoma	A231V	OncoKB: NA;CIViC: NA;MyCancerGenome: not present;CancerHotspot: no;3DHotspot: no	MutationAssessor: NA;SIFT: NA;Polyphen-2: NA	Missense_Mutation	SNP			7	24903200	24903200	G	A	7:g.24903200G>A	ENST00000313367.2:c.692C>T	0.35		19	35		40
Colorectal Adenocarcinoma (TCGA, PanCancer Atlas)	TCGA-AA-3864-01	Colon Adenocarcinoma	A544V	OncoKB: NA;CIViC: NA;MyCancerGenome: not present;CancerHotspot: no;3DHotspot: no	MutationAssessor: NA;SIFT: NA;Polyphen-2: NA	Missense_Mutation	SNP		1	7	24874220	24874220	G	A	7:g.24874220G>A	ENST00000313367.2:c.1631C>T	0.21		12	45		37
Colorectal Adenocarcinoma (TCGA, PanCancer Atlas)	TCGA-AA-3877-01	Mucinous Adenocarcinoma of the Colon and Rectum	Q828*	OncoKB: NA;CIViC: NA;MyCancerGenome: not present;CancerHotspot: no;3DHotspot: no	MutationAssessor: NA;SIFT: NA;Polyphen-2: NA	Nonsense_Mutation	SNP		1	7	24844019	24844019	G	A	7:g.24844019G>A	ENST00000313367.2:c.2482C>T	0.16		155	805		372
Glioblastoma Multiforme (TCGA, PanCancer Atlas)	TCGA-06-5416-01	Glioblastoma Multiforme	K538N	OncoKB: NA;CIViC: NA;MyCancerGenome: not present;CancerHotspot: no;3DHotspot: no	MutationAssessor: NA;SIFT: NA;Polyphen-2: NA	Missense_Mutation	SNP		1	7	24874237	24874237	C	A	7:g.24874237C>A	ENST00000313367.2:c.1614G>T	0.19		40	171		153
Colorectal Adenocarcinoma (TCGA, PanCancer Atlas)	TCGA-AA-A010-01	Colon Adenocarcinoma	N429S	OncoKB: NA;CIViC: NA;MyCancerGenome: not present;CancerHotspot: no;3DHotspot: no	MutationAssessor: NA;SIFT: NA;Polyphen-2: NA	Missense_Mutation	SNP		1	7	24882013	24882013	T	C	7:g.24882013T>C	ENST00000313367.2:c.1286A>G	0.59		23	16		19
Colorectal Adenocarcinoma (TCGA, PanCancer Atlas)	TCGA-AG-A002-01	Rectal Adenocarcinoma	R358I	OncoKB: NA;CIViC: NA;MyCancerGenome: not present;CancerHotspot: no;3DHotspot: no	MutationAssessor: NA;SIFT: NA;Polyphen-2: NA	Missense_Mutation	SNP		1	7	24892208	24892208	C	A	7:g.24892208C>A	ENST00000313367.2:c.1073G>T	0.37		58	97		206
Ovarian Serous Cystadenocarcinoma (TCGA, PanCancer Atlas)	TCGA-30-1891-01	Serous Ovarian Cancer	X676_splice	OncoKB: NA;CIViC: NA;MyCancerGenome: not present;CancerHotspot: no;3DHotspot: no	MutationAssessor: NA;SIFT: NA;Polyphen-2: NA	Splice_Site	SNP	diploid		7	24854824	24854824	T	A	7:g.24854824T>A	ENST00000313367.2:c.2028-2A>T	0.07	0.01	10	141	1	77	74
Cervical Squamous Cell Carcinoma (TCGA, PanCancer Atlas)	TCGA-Q1-A73O-01	Cervical Squamous Cell Carcinoma	S111L	OncoKB: NA;CIViC: NA;MyCancerGenome: not present;CancerHotspot: no;3DHotspot: no	MutationAssessor: NA;SIFT: NA;Polyphen-2: NA	Missense_Mutation	SNP			7	24910400	24910400	G	A	7:g.24910400G>A	ENST00000313367.2:c.332C>T	0.17		5	24		24
Diffuse Large B-Cell Lymphoma (TCGA, PanCancer Atlas)	TCGA-GS-A9TT-01	Diffuse Large B-Cell Lymphoma, NOS	R837Kfs*6	OncoKB: NA;CIViC: NA;MyCancerGenome: not present;CancerHotspot: no;3DHotspot: no	MutationAssessor: NA;SIFT: NA;Polyphen-2: NA	Frame_Shift_Del	DEL			7	24843988	24843991	TCTC	-	7:g.24843988_24843991del	ENST00000313367.2:c.2510_2513del	0.49		88	92		255
Brain Lower Grade Glioma (TCGA, PanCancer Atlas)	TCGA-RY-A83Z-01	Astrocytoma	F855L	OncoKB: NA;CIViC: NA;MyCancerGenome: not present;CancerHotspot: no;3DHotspot: no	MutationAssessor: NA;SIFT: NA;Polyphen-2: NA	Missense_Mutation	SNP			7	24843938	24843938	A	G	7:g.24843938A>G	ENST00000313367.2:c.2563T>C	0.44		43	54		97
Uterine Corpus Endometrial Carcinoma (TCGA, PanCancer Atlas)	TCGA-A5-A0G2-01	Uterine Serous Carcinoma/Uterine Papillary Serous Carcinoma	E467K	OncoKB: NA;CIViC: NA;MyCancerGenome: not present;CancerHotspot: no;3DHotspot: no	MutationAssessor: NA;SIFT: NA;Polyphen-2: NA	Missense_Mutation	SNP		1	7	24881900	24881900	C	T	7:g.24881900C>T	ENST00000313367.2:c.1399G>A	0.21		81	309		465
Colorectal Adenocarcinoma (TCGA, PanCancer Atlas)	TCGA-F5-6814-01	Rectal Adenocarcinoma	Q190H	OncoKB: NA;CIViC: NA;MyCancerGenome: not present;CancerHotspot: no;3DHotspot: no	MutationAssessor: NA;SIFT: NA;Polyphen-2: NA	Missense_Mutation	SNP		1	7	24905064	24905064	C	A	7:g.24905064C>A	ENST00000313367.2:c.570G>T	0.45		49	61		195
Liver Hepatocellular Carcinoma (TCGA, PanCancer Atlas)	TCGA-UB-A7MD-01	Hepatocellular Carcinoma	K221N	OncoKB: NA;CIViC: NA;MyCancerGenome: not present;CancerHotspot: no;3DHotspot: no	MutationAssessor: NA;SIFT: NA;Polyphen-2: NA	Missense_Mutation	SNP			7	24904971	24904971	T	G	7:g.24904971T>G	ENST00000313367.2:c.663A>C	0.19		19	79		111
Liver Hepatocellular Carcinoma (TCGA, PanCancer Atlas)	TCGA-WQ-A9G7-01	Hepatocellular Carcinoma	V629I	OncoKB: NA;CIViC: NA;MyCancerGenome: not present;CancerHotspot: no;3DHotspot: no	MutationAssessor: NA;SIFT: NA;Polyphen-2: NA	Missense_Mutation	SNP			7	24859857	24859857	C	T	7:g.24859857C>T	ENST00000313367.2:c.1885G>A	0.31	0.0025	147	332	1	394
Pancreatic Adenocarcinoma (TCGA, PanCancer Atlas)	TCGA-IB-7651-01	Pancreatic Adenocarcinoma	D409N	OncoKB: NA;CIViC: NA;MyCancerGenome: not present;CancerHotspot: no;3DHotspot: no	MutationAssessor: NA;SIFT: NA;Polyphen-2: NA	Missense_Mutation	SNP			7	24888729	24888729	C	T	7:g.24888729C>T	ENST00000313367.2:c.1225G>A	0.12		87	637		116
Bladder Urothelial Carcinoma (TCGA, PanCancer Atlas)	TCGA-C4-A0EZ-01	Bladder Urothelial Carcinoma	D4N	OncoKB: NA;CIViC: NA;MyCancerGenome: not present;CancerHotspot: no;3DHotspot: no	MutationAssessor: NA;SIFT: NA;Polyphen-2: NA	Missense_Mutation	SNP		1	7	24932082	24932082	C	T	7:g.24932082C>T	ENST00000313367.2:c.10G>A	0.43		23	30		68
Bladder Urothelial Carcinoma (TCGA, PanCancer Atlas)	TCGA-DK-A6AW-01	Bladder Urothelial Carcinoma	N655H	OncoKB: NA;CIViC: NA;MyCancerGenome: not present;CancerHotspot: no;3DHotspot: no	MutationAssessor: NA;SIFT: NA;Polyphen-2: NA	Missense_Mutation	SNP			7	24856293	24856293	T	G	7:g.24856293T>G	ENST00000313367.2:c.1963A>C	0.46		46	54		111
Skin Cutaneous Melanoma (TCGA, PanCancer Atlas)	TCGA-FS-A1ZK-06	Cutaneous Melanoma	E269K	OncoKB: NA;CIViC: NA;MyCancerGenome: not present;CancerHotspot: no;3DHotspot: no	MutationAssessor: NA;SIFT: NA;Polyphen-2: NA	Missense_Mutation	SNP		2	7	24902884	24902884	C	T	7:g.24902884C>T	ENST00000313367.2:c.805G>A	0.44		17	22		87
Skin Cutaneous Melanoma (TCGA, PanCancer Atlas)	TCGA-GN-A269-01	Cutaneous Melanoma	E269K	OncoKB: NA;CIViC: NA;MyCancerGenome: not present;CancerHotspot: no;3DHotspot: no	MutationAssessor: NA;SIFT: NA;Polyphen-2: NA	Missense_Mutation	SNP		2	7	24902884	24902884	C	T	7:g.24902884C>T	ENST00000313367.2:c.805G>A	0.16		15	80		81
Skin Cutaneous Melanoma (TCGA, PanCancer Atlas)	TCGA-GN-A266-06	Cutaneous Melanoma	S715F	OncoKB: NA;CIViC: NA;MyCancerGenome: not present;CancerHotspot: no;3DHotspot: no	MutationAssessor: NA;SIFT: NA;Polyphen-2: NA	Missense_Mutation	SNP		1	7	24854706	24854706	G	A	7:g.24854706G>A	ENST00000313367.2:c.2144C>T	0.33		80	160		285
Skin Cutaneous Melanoma (TCGA, PanCancer Atlas)	TCGA-EB-A5FP-01	Cutaneous Melanoma	S541F	OncoKB: NA;CIViC: NA;MyCancerGenome: not present;CancerHotspot: no;3DHotspot: no	MutationAssessor: NA;SIFT: NA;Polyphen-2: NA	Missense_Mutation	SNP			7	24874229	24874229	G	A	7:g.24874229G>A	ENST00000313367.2:c.1622C>T	0.54		92	78		161
Skin Cutaneous Melanoma (TCGA, PanCancer Atlas)	TCGA-QB-AA9O-06	Cutaneous Melanoma	S541F	OncoKB: NA;CIViC: NA;MyCancerGenome: not present;CancerHotspot: no;3DHotspot: no	MutationAssessor: NA;SIFT: NA;Polyphen-2: NA	Missense_Mutation	SNP			7	24874229	24874229	G	A	7:g.24874229G>A	ENST00000313367.2:c.1622C>T	0.08		8	97		50
Skin Cutaneous Melanoma (TCGA, PanCancer Atlas)	TCGA-RP-A694-06	Cutaneous Melanoma	D312N	OncoKB: NA;CIViC: NA;MyCancerGenome: not present;CancerHotspot: no;3DHotspot: no	MutationAssessor: NA;SIFT: NA;Polyphen-2: NA	Missense_Mutation	SNP			7	24901325	24901325	C	T	7:g.24901325C>T	ENST00000313367.2:c.934G>A	0.3	0.01	25	58	1	99
Skin Cutaneous Melanoma (TCGA, PanCancer Atlas)	TCGA-D3-A2JN-06	Cutaneous Melanoma	G9S	OncoKB: NA;CIViC: NA;MyCancerGenome: not present;CancerHotspot: no;3DHotspot: no	MutationAssessor: NA;SIFT: NA;Polyphen-2: NA	Missense_Mutation	SNP		1	7	24932067	24932067	C	T	7:g.24932067C>T	ENST00000313367.2:c.25G>A	0.25		20	59		42
Skin Cutaneous Melanoma (TCGA, PanCancer Atlas)	TCGA-EE-A29G-06	Cutaneous Melanoma	Q390K	OncoKB: NA;CIViC: NA;MyCancerGenome: not present;CancerHotspot: no;3DHotspot: no	MutationAssessor: NA;SIFT: NA;Polyphen-2: NA	Missense_Mutation	SNP		1	7	24888786	24888786	G	T	7:g.24888786G>T	ENST00000313367.2:c.1168C>A	0.1	0.0098	13	116	1	101
Skin Cutaneous Melanoma (TCGA, PanCancer Atlas)	TCGA-EE-A29D-06	Cutaneous Melanoma	E780K	OncoKB: NA;CIViC: NA;MyCancerGenome: not present;CancerHotspot: no;3DHotspot: no	MutationAssessor: NA;SIFT: NA;Polyphen-2: NA	Missense_Mutation	SNP		1	7	24846501	24846501	C	T	7:g.24846501C>T	ENST00000313367.2:c.2338G>A	0.07		11	155		89
Skin Cutaneous Melanoma (TCGA, PanCancer Atlas)	TCGA-EE-A29D-06	Cutaneous Melanoma	L482H	OncoKB: NA;CIViC: NA;MyCancerGenome: not present;CancerHotspot: no;3DHotspot: no	MutationAssessor: NA;SIFT: NA;Polyphen-2: NA	Missense_Mutation	SNP		1	7	24880359	24880359	A	T	7:g.24880359A>T	ENST00000313367.2:c.1445T>A	0.32		16	34		41
Skin Cutaneous Melanoma (TCGA, PanCancer Atlas)	TCGA-QB-A6FS-06	Cutaneous Melanoma	P266L	OncoKB: NA;CIViC: NA;MyCancerGenome: not present;CancerHotspot: no;3DHotspot: no	MutationAssessor: NA;SIFT: NA;Polyphen-2: NA	Missense_Mutation	SNP		1	7	24902892	24902892	G	A	7:g.24902892G>A	ENST00000313367.2:c.797C>T	0.4		38	56		69
Skin Cutaneous Melanoma (TCGA, PanCancer Atlas)	TCGA-FW-A3TU-06	Cutaneous Melanoma	P17L	OncoKB: NA;CIViC: NA;MyCancerGenome: not present;CancerHotspot: no;3DHotspot: no	MutationAssessor: NA;SIFT: NA;Polyphen-2: NA	Missense_Mutation	SNP		1	7	24932042	24932042	G	A	7:g.24932042G>A	ENST00000313367.2:c.50C>T	0.43		33	43		56
Colorectal Adenocarcinoma (TCGA, PanCancer Atlas)	TCGA-WS-AB45-01	Mucinous Adenocarcinoma of the Colon and Rectum	S626Qfs*26	OncoKB: NA;CIViC: NA;MyCancerGenome: not present;CancerHotspot: no;3DHotspot: no	MutationAssessor: NA;SIFT: NA;Polyphen-2: NA	Frame_Shift_Del	DEL			7	24870395	24870395	A	-	7:g.24870395del	ENST00000313367.2:c.1876del	0.12		13	94		105
Bladder Urothelial Carcinoma (TCGA, PanCancer Atlas)	TCGA-4Z-AA7M-01	Bladder Urothelial Carcinoma	S16L	OncoKB: NA;CIViC: NA;MyCancerGenome: not present;CancerHotspot: no;3DHotspot: no	MutationAssessor: NA;SIFT: NA;Polyphen-2: NA	Missense_Mutation	SNP			7	24932045	24932045	G	A	7:g.24932045G>A	ENST00000313367.2:c.47C>T	0.38	0.01	41	67	1	99
Bladder Urothelial Carcinoma (TCGA, PanCancer Atlas)	TCGA-KQ-A41N-01	Bladder Urothelial Carcinoma	S309*	OncoKB: NA;CIViC: NA;MyCancerGenome: not present;CancerHotspot: no;3DHotspot: no	MutationAssessor: NA;SIFT: NA;Polyphen-2: NA	Nonsense_Mutation	SNP			7	24901333	24901333	G	T	7:g.24901333G>T	ENST00000313367.2:c.926C>A	0.11		6	47		67
Lung Adenocarcinoma (TCGA, PanCancer Atlas)	TCGA-17-Z026-01	Lung Adenocarcinoma	S309*	OncoKB: NA;CIViC: NA;MyCancerGenome: not present;CancerHotspot: no;3DHotspot: no	MutationAssessor: NA;SIFT: NA;Polyphen-2: NA	Nonsense_Mutation	SNP			7	24901333	24901333	G	T	7:g.24901333G>T	ENST00000313367.2:c.926C>A	0.08		10	114		105
Bladder Urothelial Carcinoma (TCGA, PanCancer Atlas)	TCGA-KQ-A41O-01	Bladder Urothelial Carcinoma	V209F	OncoKB: NA;CIViC: NA;MyCancerGenome: not present;CancerHotspot: no;3DHotspot: no	MutationAssessor: NA;SIFT: NA;Polyphen-2: NA	Missense_Mutation	SNP			7	24905009	24905009	C	A	7:g.24905009C>A	ENST00000313367.2:c.625G>T	0.27		41	113		144
Bladder Urothelial Carcinoma (TCGA, PanCancer Atlas)	TCGA-KQ-A41R-01	Bladder Urothelial Carcinoma	L141P	OncoKB: NA;CIViC: NA;MyCancerGenome: not present;CancerHotspot: no;3DHotspot: no	MutationAssessor: NA;SIFT: NA;Polyphen-2: NA	Missense_Mutation	SNP			7	24905816	24905816	A	G	7:g.24905816A>G	ENST00000313367.2:c.422T>C	0.2		14	55		77
Bladder Urothelial Carcinoma (TCGA, PanCancer Atlas)	TCGA-XF-A9T0-01	Bladder Urothelial Carcinoma	S440G	OncoKB: NA;CIViC: NA;MyCancerGenome: not present;CancerHotspot: no;3DHotspot: no	MutationAssessor: NA;SIFT: NA;Polyphen-2: NA	Missense_Mutation	SNP			7	24881981	24881981	T	C	7:g.24881981T>C	ENST00000313367.2:c.1318A>G	0.82		154	34		192
Bladder Urothelial Carcinoma (TCGA, PanCancer Atlas)	TCGA-XF-AAML-01	Bladder Urothelial Carcinoma	S437C	OncoKB: NA;CIViC: NA;MyCancerGenome: not present;CancerHotspot: no;3DHotspot: no	MutationAssessor: NA;SIFT: NA;Polyphen-2: NA	Missense_Mutation	SNP			7	24881989	24881989	G	C	7:g.24881989G>C	ENST00000313367.2:c.1310C>G	0.19		28	120		136
Bladder Urothelial Carcinoma (TCGA, PanCancer Atlas)	TCGA-XF-AAN2-01	Bladder Urothelial Carcinoma	S330F	OncoKB: NA;CIViC: NA;MyCancerGenome: not present;CancerHotspot: no;3DHotspot: no	MutationAssessor: NA;SIFT: NA;Polyphen-2: NA	Missense_Mutation	SNP			7	24901270	24901270	G	A	7:g.24901270G>A	ENST00000313367.2:c.989C>T	0.37		91	154		122
Bladder Urothelial Carcinoma (TCGA, PanCancer Atlas)	TCGA-ZF-AA51-01	Bladder Urothelial Carcinoma	S18*	OncoKB: NA;CIViC: NA;MyCancerGenome: not present;CancerHotspot: no;3DHotspot: no	MutationAssessor: NA;SIFT: NA;Polyphen-2: NA	Nonsense_Mutation	SNP			7	24932039	24932039	G	C	7:g.24932039G>C	ENST00000313367.2:c.53C>G	0.18		12	55		56
Uterine Carcinosarcoma (TCGA, PanCancer Atlas)	TCGA-ND-A4WC-01	Uterine Carcinosarcoma/Uterine Malignant Mixed Mullerian Tumor	K800E	OncoKB: NA;CIViC: NA;MyCancerGenome: not present;CancerHotspot: no;3DHotspot: no	MutationAssessor: NA;SIFT: NA;Polyphen-2: NA	Missense_Mutation	SNP			7	24846441	24846441	T	C	7:g.24846441T>C	ENST00000313367.2:c.2398A>G	0.26		20	57		70
Skin Cutaneous Melanoma (TCGA, PanCancer Atlas)	TCGA-GN-A269-01	Cutaneous Melanoma	G744E	OncoKB: NA;CIViC: NA;MyCancerGenome: not present;CancerHotspot: no;3DHotspot: no	MutationAssessor: NA;SIFT: NA;Polyphen-2: NA	Missense_Mutation	SNP		1	7	24849512	24849512	C	T	7:g.24849512C>T	ENST00000313367.2:c.2231G>A	0.25		44	134		161
Skin Cutaneous Melanoma (TCGA, PanCancer Atlas)	TCGA-EB-A551-01	Cutaneous Melanoma	V769A	OncoKB: NA;CIViC: NA;MyCancerGenome: not present;CancerHotspot: no;3DHotspot: no	MutationAssessor: NA;SIFT: NA;Polyphen-2: NA	Missense_Mutation	SNP		1	7	24849437	24849437	A	G	7:g.24849437A>G	ENST00000313367.2:c.2306T>C	0.22		10	36		34
Skin Cutaneous Melanoma (TCGA, PanCancer Atlas)	TCGA-FR-A3R1-01	Cutaneous Melanoma	F855=	OncoKB: NA;CIViC: NA;MyCancerGenome: not present;CancerHotspot: no;3DHotspot: no	MutationAssessor: NA;SIFT: NA;Polyphen-2: NA	Splice_Region	SNP			7	24843936	24843936	G	A	7:g.24843936G>A	ENST00000313367.2:c.2565C>T	0.35		102	191		73
Uterine Corpus Endometrial Carcinoma (TCGA, PanCancer Atlas)	TCGA-A5-A2K3-01	Uterine Serous Carcinoma/Uterine Papillary Serous Carcinoma	S251L	OncoKB: NA;CIViC: NA;MyCancerGenome: not present;CancerHotspot: no;3DHotspot: no	MutationAssessor: NA;SIFT: NA;Polyphen-2: NA	Missense_Mutation	SNP			7	24903140	24903140	G	A	7:g.24903140G>A	ENST00000313367.2:c.752C>T	0.15		9	52		50
Uterine Corpus Endometrial Carcinoma (TCGA, PanCancer Atlas)	TCGA-A5-A1OF-01	Uterine Mixed Endometrial Carcinoma	A356V	OncoKB: NA;CIViC: NA;MyCancerGenome: not present;CancerHotspot: no;3DHotspot: no	MutationAssessor: NA;SIFT: NA;Polyphen-2: NA	Missense_Mutation	SNP			7	24892214	24892214	G	A	7:g.24892214G>A	ENST00000313367.2:c.1067C>T	0.29		10	25		38
Sarcoma (TCGA, PanCancer Atlas)	TCGA-DX-A6YT-01	Myxofibrosarcoma	A518E	OncoKB: NA;CIViC: NA;MyCancerGenome: not present;CancerHotspot: no;3DHotspot: no	MutationAssessor: NA;SIFT: NA;Polyphen-2: NA	Missense_Mutation	SNP			7	24874298	24874298	G	T	7:g.24874298G>T	ENST00000313367.2:c.1553C>A	0.12		3	23		59
Skin Cutaneous Melanoma (TCGA, PanCancer Atlas)	TCGA-BF-A1PU-01	Cutaneous Melanoma	W863L	OncoKB: NA;CIViC: NA;MyCancerGenome: not present;CancerHotspot: no;3DHotspot: no	MutationAssessor: NA;SIFT: NA;Polyphen-2: NA	Missense_Mutation	SNP			7	24839878	24839878	C	A	7:g.24839878C>A	ENST00000313367.2:c.2588G>T	0.1		3	28		25
Skin Cutaneous Melanoma (TCGA, PanCancer Atlas)	TCGA-BF-A1PX-01	Cutaneous Melanoma	W863L	OncoKB: NA;CIViC: NA;MyCancerGenome: not present;CancerHotspot: no;3DHotspot: no	MutationAssessor: NA;SIFT: NA;Polyphen-2: NA	Missense_Mutation	SNP			7	24839878	24839878	C	A	7:g.24839878C>A	ENST00000313367.2:c.2588G>T	0.12		4	29		34
Skin Cutaneous Melanoma (TCGA, PanCancer Atlas)	TCGA-D3-A5GU-06	Cutaneous Melanoma	P294L	OncoKB: NA;CIViC: NA;MyCancerGenome: not present;CancerHotspot: no;3DHotspot: no	MutationAssessor: NA;SIFT: NA;Polyphen-2: NA	Missense_Mutation	SNP		1	7	24901378	24901378	G	A	7:g.24901378G>A	ENST00000313367.2:c.881C>T	0.41		35	50		87
Skin Cutaneous Melanoma (TCGA, PanCancer Atlas)	TCGA-D3-A8GI-06	Cutaneous Melanoma	Q49*	OncoKB: NA;CIViC: NA;MyCancerGenome: not present;CancerHotspot: no;3DHotspot: no	MutationAssessor: NA;SIFT: NA;Polyphen-2: NA	Nonsense_Mutation	SNP			7	24911640	24911640	G	A	7:g.24911640G>A	ENST00000313367.2:c.145C>T	0.51		70	67		95
Skin Cutaneous Melanoma (TCGA, PanCancer Atlas)	TCGA-D3-A8GK-06	Cutaneous Melanoma	M795I	OncoKB: NA;CIViC: NA;MyCancerGenome: not present;CancerHotspot: no;3DHotspot: no	MutationAssessor: NA;SIFT: NA;Polyphen-2: NA	Missense_Mutation	SNP			7	24846454	24846454	C	T	7:g.24846454C>T	ENST00000313367.2:c.2385G>A	0.33		60	122		107
Skin Cutaneous Melanoma (TCGA, PanCancer Atlas)	TCGA-W3-A825-06	Cutaneous Melanoma	P253L	OncoKB: NA;CIViC: NA;MyCancerGenome: not present;CancerHotspot: no;3DHotspot: no	MutationAssessor: NA;SIFT: NA;Polyphen-2: NA	Missense_Mutation	SNP			7	24903134	24903134	G	A	7:g.24903134G>A	ENST00000313367.2:c.758C>T	0.15		14	77		66
Stomach Adenocarcinoma (TCGA, PanCancer Atlas)	TCGA-VQ-A8E3-01	Intestinal Type Stomach Adenocarcinoma	R274G	OncoKB: NA;CIViC: NA;MyCancerGenome: not present;CancerHotspot: no;3DHotspot: no	MutationAssessor: NA;SIFT: NA;Polyphen-2: NA	Missense_Mutation	SNP			7	24902869	24902869	T	C	7:g.24902869T>C	ENST00000313367.2:c.820A>G	0.24		33	102		124
Stomach Adenocarcinoma (TCGA, PanCancer Atlas)	TCGA-VQ-A8PT-01	Intestinal Type Stomach Adenocarcinoma	A227V	OncoKB: NA;CIViC: NA;MyCancerGenome: not present;CancerHotspot: no;3DHotspot: no	MutationAssessor: NA;SIFT: NA;Polyphen-2: NA	Missense_Mutation	SNP			7	24903212	24903212	G	A	7:g.24903212G>A	ENST00000313367.2:c.680C>T	0.41		23	33		57
Breast Invasive Carcinoma (TCGA, PanCancer Atlas)	TCGA-AN-A046-01	Breast Invasive Ductal Carcinoma	R31*	OncoKB: NA;CIViC: NA;MyCancerGenome: not present;CancerHotspot: no;3DHotspot: no	MutationAssessor: NA;SIFT: NA;Polyphen-2: NA	Nonsense_Mutation	SNP			7	24932001	24932001	G	A	7:g.24932001G>A	ENST00000313367.2:c.91C>T	0.13		17	112		163
Breast Invasive Carcinoma (TCGA, PanCancer Atlas)	TCGA-AN-A0AK-01	Breast Invasive Ductal Carcinoma	L211S	OncoKB: NA;CIViC: NA;MyCancerGenome: not present;CancerHotspot: no;3DHotspot: no	MutationAssessor: NA;SIFT: NA;Polyphen-2: NA	Missense_Mutation	SNP			7	24905002	24905002	A	G	7:g.24905002A>G	ENST00000313367.2:c.632T>C	0.05		15	273		297
Breast Invasive Carcinoma (TCGA, PanCancer Atlas)	TCGA-D8-A27V-01	Breast Invasive Lobular Carcinoma	K221Nfs*14	OncoKB: NA;CIViC: NA;MyCancerGenome: not present;CancerHotspot: no;3DHotspot: no	MutationAssessor: NA;SIFT: NA;Polyphen-2: NA	Frame_Shift_Del	DEL			7	24904971	24904971	T	-	7:g.24904971del	ENST00000313367.2:c.663del	0.11		12	102		54
Breast Invasive Carcinoma (TCGA, PanCancer Atlas)	TCGA-S3-AA10-01	Breast Invasive Ductal Carcinoma	S186C	OncoKB: NA;CIViC: NA;MyCancerGenome: not present;CancerHotspot: no;3DHotspot: no	MutationAssessor: NA;SIFT: NA;Polyphen-2: NA	Missense_Mutation	SNP			7	24905078	24905078	T	A	7:g.24905078T>A	ENST00000313367.2:c.556A>T	0.21		13	49		74
Cervical Squamous Cell Carcinoma (TCGA, PanCancer Atlas)	TCGA-2W-A8YY-01	Cervical Squamous Cell Carcinoma	R809*	OncoKB: NA;CIViC: NA;MyCancerGenome: not present;CancerHotspot: no;3DHotspot: no	MutationAssessor: NA;SIFT: NA;Polyphen-2: NA	Nonsense_Mutation	SNP			7	24846414	24846414	G	A	7:g.24846414G>A	ENST00000313367.2:c.2425C>T	0.47		21	24		81
Cervical Squamous Cell Carcinoma (TCGA, PanCancer Atlas)	TCGA-2W-A8YY-01	Cervical Squamous Cell Carcinoma	T555M	OncoKB: NA;CIViC: NA;MyCancerGenome: not present;CancerHotspot: no;3DHotspot: no	MutationAssessor: NA;SIFT: NA;Polyphen-2: NA	Missense_Mutation	SNP			7	24874187	24874187	G	A	7:g.24874187G>A	ENST00000313367.2:c.1664C>T	0.22	0.02	8	29	1	45
Cervical Squamous Cell Carcinoma (TCGA, PanCancer Atlas)	TCGA-2W-A8YY-01	Cervical Squamous Cell Carcinoma	A412T	OncoKB: NA;CIViC: NA;MyCancerGenome: not present;CancerHotspot: no;3DHotspot: no	MutationAssessor: NA;SIFT: NA;Polyphen-2: NA	Missense_Mutation	SNP			7	24888720	24888720	C	T	7:g.24888720C>T	ENST00000313367.2:c.1234G>A	0.42		27	38		54
Cervical Squamous Cell Carcinoma (TCGA, PanCancer Atlas)	TCGA-VS-A9UI-01	Cervical Squamous Cell Carcinoma	Q814=	OncoKB: NA;CIViC: NA;MyCancerGenome: not present;CancerHotspot: no;3DHotspot: no	MutationAssessor: NA;SIFT: NA;Polyphen-2: NA	Splice_Region	SNP			7	24846397	24846397	C	T	7:g.24846397C>T	ENST00000313367.2:c.2442G>A	0.25		14	43		149
Cervical Squamous Cell Carcinoma (TCGA, PanCancer Atlas)	TCGA-VS-A9UY-01	Cervical Squamous Cell Carcinoma	G417S	OncoKB: NA;CIViC: NA;MyCancerGenome: not present;CancerHotspot: no;3DHotspot: no	MutationAssessor: NA;SIFT: NA;Polyphen-2: NA	Missense_Mutation	SNP			7	24888705	24888705	C	T	7:g.24888705C>T	ENST00000313367.2:c.1249G>A	0.46		46	53		60
Cervical Squamous Cell Carcinoma (TCGA, PanCancer Atlas)	TCGA-VS-A9UZ-01	Mucinous Carcinoma	S349L	OncoKB: NA;CIViC: NA;MyCancerGenome: not present;CancerHotspot: no;3DHotspot: no	MutationAssessor: NA;SIFT: NA;Polyphen-2: NA	Missense_Mutation	SNP			7	24892235	24892235	G	A	7:g.24892235G>A	ENST00000313367.2:c.1046C>T	0.23		23	77		121
Uterine Corpus Endometrial Carcinoma (TCGA, PanCancer Atlas)	TCGA-A5-A0G2-01	Uterine Serous Carcinoma/Uterine Papillary Serous Carcinoma	A508V	OncoKB: NA;CIViC: NA;MyCancerGenome: not present;CancerHotspot: no;3DHotspot: no	MutationAssessor: NA;SIFT: NA;Polyphen-2: NA	Missense_Mutation	SNP			7	24874328	24874328	G	A	7:g.24874328G>A	ENST00000313367.2:c.1523C>T	0.19		23	97		113
Uterine Corpus Endometrial Carcinoma (TCGA, PanCancer Atlas)	TCGA-A5-A0G2-01	Uterine Serous Carcinoma/Uterine Papillary Serous Carcinoma	R399H	OncoKB: NA;CIViC: NA;MyCancerGenome: not present;CancerHotspot: no;3DHotspot: no	MutationAssessor: NA;SIFT: NA;Polyphen-2: NA	Missense_Mutation	SNP			7	24888758	24888758	C	T	7:g.24888758C>T	ENST00000313367.2:c.1196G>A	0.46		55	64		131
Uterine Corpus Endometrial Carcinoma (TCGA, PanCancer Atlas)	TCGA-A5-A0G2-01	Uterine Serous Carcinoma/Uterine Papillary Serous Carcinoma	R271K	OncoKB: NA;CIViC: NA;MyCancerGenome: not present;CancerHotspot: no;3DHotspot: no	MutationAssessor: NA;SIFT: NA;Polyphen-2: NA	Missense_Mutation	SNP			7	24902877	24902877	C	T	7:g.24902877C>T	ENST00000313367.2:c.812G>A	0.46		58	68		183
Uterine Corpus Endometrial Carcinoma (TCGA, PanCancer Atlas)	TCGA-A5-A1OF-01	Uterine Mixed Endometrial Carcinoma	G174V	OncoKB: NA;CIViC: NA;MyCancerGenome: not present;CancerHotspot: no;3DHotspot: no	MutationAssessor: NA;SIFT: NA;Polyphen-2: NA	Missense_Mutation	SNP			7	24905717	24905717	C	A	7:g.24905717C>A	ENST00000313367.2:c.521G>T	0.17		7	35		33
Uterine Corpus Endometrial Carcinoma (TCGA, PanCancer Atlas)	TCGA-AJ-A3EK-01	Uterine Endometrioid Carcinoma	H702Y	OncoKB: NA;CIViC: NA;MyCancerGenome: not present;CancerHotspot: no;3DHotspot: no	MutationAssessor: NA;SIFT: NA;Polyphen-2: NA	Missense_Mutation	SNP		1	7	24854746	24854746	G	A	7:g.24854746G>A	ENST00000313367.2:c.2104C>T	0.33		24	49		56
Uterine Corpus Endometrial Carcinoma (TCGA, PanCancer Atlas)	TCGA-AP-A0LM-01	Uterine Endometrioid Carcinoma	R271Kfs*16	OncoKB: NA;CIViC: NA;MyCancerGenome: not present;CancerHotspot: no;3DHotspot: no	MutationAssessor: NA;SIFT: NA;Polyphen-2: NA	Frame_Shift_Ins	INS			7	24902877	24902878	-	T	7:g.24902877_24902878insT	ENST00000313367.2:c.811dup	0.08		3	34		166
Uterine Corpus Endometrial Carcinoma (TCGA, PanCancer Atlas)	TCGA-AP-A1DK-01	Uterine Endometrioid Carcinoma	G43E	OncoKB: NA;CIViC: NA;MyCancerGenome: not present;CancerHotspot: no;3DHotspot: no	MutationAssessor: NA;SIFT: NA;Polyphen-2: NA	Missense_Mutation	SNP			7	24911657	24911657	C	T	7:g.24911657C>T	ENST00000313367.2:c.128G>A	0.32		13	28		58
Uterine Corpus Endometrial Carcinoma (TCGA, PanCancer Atlas)	TCGA-AP-A1DV-01	Uterine Endometrioid Carcinoma	E701*	OncoKB: NA;CIViC: NA;MyCancerGenome: not present;CancerHotspot: no;3DHotspot: no	MutationAssessor: NA;SIFT: NA;Polyphen-2: NA	Nonsense_Mutation	SNP			7	24854749	24854749	C	A	7:g.24854749C>A	ENST00000313367.2:c.2101G>T	0.41		26	38		32
Uterine Corpus Endometrial Carcinoma (TCGA, PanCancer Atlas)	TCGA-AP-A1DV-01	Uterine Endometrioid Carcinoma	R495I	OncoKB: NA;CIViC: NA;MyCancerGenome: not present;CancerHotspot: no;3DHotspot: no	MutationAssessor: NA;SIFT: NA;Polyphen-2: NA	Missense_Mutation	SNP			7	24880320	24880320	C	A	7:g.24880320C>A	ENST00000313367.2:c.1484G>T	0.41		9	13		31
Uterine Corpus Endometrial Carcinoma (TCGA, PanCancer Atlas)	TCGA-AP-A1DV-01	Uterine Endometrioid Carcinoma	R72I	OncoKB: NA;CIViC: NA;MyCancerGenome: not present;CancerHotspot: no;3DHotspot: no	MutationAssessor: NA;SIFT: NA;Polyphen-2: NA	Missense_Mutation	SNP			7	24911413	24911413	C	A	7:g.24911413C>A	ENST00000313367.2:c.215G>T	0.39		17	27		44
Uterine Corpus Endometrial Carcinoma (TCGA, PanCancer Atlas)	TCGA-AP-A1DV-01	Uterine Endometrioid Carcinoma	S34N	OncoKB: NA;CIViC: NA;MyCancerGenome: not present;CancerHotspot: no;3DHotspot: no	MutationAssessor: NA;SIFT: NA;Polyphen-2: NA	Missense_Mutation	SNP			7	24911684	24911684	C	T	7:g.24911684C>T	ENST00000313367.2:c.101G>A	0.23		9	30		41
Uterine Corpus Endometrial Carcinoma (TCGA, PanCancer Atlas)	TCGA-AX-A06F-01	Uterine Endometrioid Carcinoma	X260_splice	OncoKB: NA;CIViC: NA;MyCancerGenome: not present;CancerHotspot: no;3DHotspot: no	MutationAssessor: NA;SIFT: NA;Polyphen-2: NA	Splice_Site	SNP			7	24902912	24902912	C	T	7:g.24902912C>T	ENST00000313367.2:c.778-1G>A	0.37		48	83		119
Uterine Corpus Endometrial Carcinoma (TCGA, PanCancer Atlas)	TCGA-AX-A1C4-01	Uterine Endometrioid Carcinoma	K61Rfs*6	OncoKB: NA;CIViC: NA;MyCancerGenome: not present;CancerHotspot: no;3DHotspot: no	MutationAssessor: NA;SIFT: NA;Polyphen-2: NA	Frame_Shift_Del	DEL			7	24911603	24911603	T	-	7:g.24911603del	ENST00000313367.2:c.182del	0.28		19	49		47
Uterine Corpus Endometrial Carcinoma (TCGA, PanCancer Atlas)	TCGA-AX-A2HC-01	Uterine Endometrioid Carcinoma	E507K	OncoKB: NA;CIViC: NA;MyCancerGenome: not present;CancerHotspot: no;3DHotspot: no	MutationAssessor: NA;SIFT: NA;Polyphen-2: NA	Missense_Mutation	SNP			7	24874332	24874332	C	T	7:g.24874332C>T	ENST00000313367.2:c.1519G>A	0.47		28	31		67
Uterine Corpus Endometrial Carcinoma (TCGA, PanCancer Atlas)	TCGA-AX-A2HD-01	Uterine Endometrioid Carcinoma	A789V	OncoKB: NA;CIViC: NA;MyCancerGenome: not present;CancerHotspot: no;3DHotspot: no	MutationAssessor: NA;SIFT: NA;Polyphen-2: NA	Missense_Mutation	SNP			7	24846473	24846473	G	A	7:g.24846473G>A	ENST00000313367.2:c.2366C>T	0.47		33	37		64
Uterine Corpus Endometrial Carcinoma (TCGA, PanCancer Atlas)	TCGA-B5-A1MR-01	Uterine Endometrioid Carcinoma	E235*	OncoKB: NA;CIViC: NA;MyCancerGenome: not present;CancerHotspot: no;3DHotspot: no	MutationAssessor: NA;SIFT: NA;Polyphen-2: NA	Nonsense_Mutation	SNP			7	24903189	24903189	C	A	7:g.24903189C>A	ENST00000313367.2:c.703G>T	0.27		4	11		32
Uterine Corpus Endometrial Carcinoma (TCGA, PanCancer Atlas)	TCGA-B5-A1MX-01	Uterine Endometrioid Carcinoma	A403T	OncoKB: NA;CIViC: NA;MyCancerGenome: not present;CancerHotspot: no;3DHotspot: no	MutationAssessor: NA;SIFT: NA;Polyphen-2: NA	Missense_Mutation	SNP			7	24888747	24888747	C	T	7:g.24888747C>T	ENST00000313367.2:c.1207G>A	0.1	0.01	7	66	1	83
Uterine Corpus Endometrial Carcinoma (TCGA, PanCancer Atlas)	TCGA-BG-A0M4-01	Uterine Endometrioid Carcinoma	X856_splice	OncoKB: NA;CIViC: NA;MyCancerGenome: not present;CancerHotspot: no;3DHotspot: no	MutationAssessor: NA;SIFT: NA;Polyphen-2: NA	Splice_Site	SNP			7	24839900	24839900	T	C	7:g.24839900T>C	ENST00000313367.2:c.2568-2A>G	0.04		6	156		151
Uterine Corpus Endometrial Carcinoma (TCGA, PanCancer Atlas)	TCGA-BG-A0M4-01	Uterine Endometrioid Carcinoma	X499_splice	OncoKB: NA;CIViC: NA;MyCancerGenome: not present;CancerHotspot: no;3DHotspot: no	MutationAssessor: NA;SIFT: NA;Polyphen-2: NA	Splice_Site	SNP			7	24874357	24874357	T	C	7:g.24874357T>C	ENST00000313367.2:c.1496-2A>G	0.12		11	81		89
Uterine Corpus Endometrial Carcinoma (TCGA, PanCancer Atlas)	TCGA-BG-A0MK-01	Uterine Endometrioid Carcinoma	G537R	OncoKB: NA;CIViC: NA;MyCancerGenome: not present;CancerHotspot: no;3DHotspot: no	MutationAssessor: NA;SIFT: NA;Polyphen-2: NA	Missense_Mutation	SNP			7	24874242	24874242	C	T	7:g.24874242C>T	ENST00000313367.2:c.1609G>A	0.33		15	31		35
Uterine Corpus Endometrial Carcinoma (TCGA, PanCancer Atlas)	TCGA-BS-A0UF-01	Uterine Endometrioid Carcinoma	G56*	OncoKB: NA;CIViC: NA;MyCancerGenome: not present;CancerHotspot: no;3DHotspot: no	MutationAssessor: NA;SIFT: NA;Polyphen-2: NA	Nonsense_Mutation	SNP			7	24911619	24911619	C	A	7:g.24911619C>A	ENST00000313367.2:c.166G>T	0.25		25	75		205
Uterine Corpus Endometrial Carcinoma (TCGA, PanCancer Atlas)	TCGA-BS-A0UF-01	Uterine Endometrioid Carcinoma	S34I	OncoKB: NA;CIViC: NA;MyCancerGenome: not present;CancerHotspot: no;3DHotspot: no	MutationAssessor: NA;SIFT: NA;Polyphen-2: NA	Missense_Mutation	SNP			7	24911684	24911684	C	A	7:g.24911684C>A	ENST00000313367.2:c.101G>T	0.35		23	43		209
Uterine Corpus Endometrial Carcinoma (TCGA, PanCancer Atlas)	TCGA-D1-A2G0-01	Uterine Mixed Endometrial Carcinoma	G97S	OncoKB: NA;CIViC: NA;MyCancerGenome: not present;CancerHotspot: no;3DHotspot: no	MutationAssessor: NA;SIFT: NA;Polyphen-2: NA	Missense_Mutation	SNP			7	24910443	24910443	C	T	7:g.24910443C>T	ENST00000313367.2:c.289G>A	0.35		15	28		64
Uterine Corpus Endometrial Carcinoma (TCGA, PanCancer Atlas)	TCGA-D1-A2G7-01	Uterine Serous Carcinoma/Uterine Papillary Serous Carcinoma	R145T	OncoKB: NA;CIViC: NA;MyCancerGenome: not present;CancerHotspot: no;3DHotspot: no	MutationAssessor: NA;SIFT: NA;Polyphen-2: NA	Missense_Mutation	SNP			7	24905804	24905804	C	G	7:g.24905804C>G	ENST00000313367.2:c.434G>C	0.4		17	25		38
Uterine Corpus Endometrial Carcinoma (TCGA, PanCancer Atlas)	TCGA-EC-A1QX-01	Uterine Endometrioid Carcinoma	A257D	OncoKB: NA;CIViC: NA;MyCancerGenome: not present;CancerHotspot: no;3DHotspot: no	MutationAssessor: NA;SIFT: NA;Polyphen-2: NA	Missense_Mutation	SNP		1	7	24903122	24903122	G	T	7:g.24903122G>T	ENST00000313367.2:c.770C>A	0.24		15	47		41
Uterine Corpus Endometrial Carcinoma (TCGA, PanCancer Atlas)	TCGA-EO-A22U-01	Uterine Endometrioid Carcinoma	P797S	OncoKB: NA;CIViC: NA;MyCancerGenome: not present;CancerHotspot: no;3DHotspot: no	MutationAssessor: NA;SIFT: NA;Polyphen-2: NA	Missense_Mutation	SNP			7	24846450	24846450	G	A	7:g.24846450G>A	ENST00000313367.2:c.2389C>T	0.47		22	25		42
Uterine Corpus Endometrial Carcinoma (TCGA, PanCancer Atlas)	TCGA-EO-A22U-01	Uterine Endometrioid Carcinoma	A573V	OncoKB: NA;CIViC: NA;MyCancerGenome: not present;CancerHotspot: no;3DHotspot: no	MutationAssessor: NA;SIFT: NA;Polyphen-2: NA	Missense_Mutation	SNP			7	24874133	24874133	G	A	7:g.24874133G>A	ENST00000313367.2:c.1718C>T	0.4		16	24		16
Uterine Corpus Endometrial Carcinoma (TCGA, PanCancer Atlas)	TCGA-EO-A3B0-01	Uterine Endometrioid Carcinoma	Y565N	OncoKB: NA;CIViC: NA;MyCancerGenome: not present;CancerHotspot: no;3DHotspot: no	MutationAssessor: NA;SIFT: NA;Polyphen-2: NA	Missense_Mutation	SNP			7	24874158	24874158	A	T	7:g.24874158A>T	ENST00000313367.2:c.1693T>A	0.41		13	19		32
Uterine Corpus Endometrial Carcinoma (TCGA, PanCancer Atlas)	TCGA-EO-A3KX-01	Uterine Endometrioid Carcinoma	L528M	OncoKB: NA;CIViC: NA;MyCancerGenome: not present;CancerHotspot: no;3DHotspot: no	MutationAssessor: NA;SIFT: NA;Polyphen-2: NA	Missense_Mutation	SNP			7	24874269	24874269	G	T	7:g.24874269G>T	ENST00000313367.2:c.1582C>A	0.47		36	40		36
Uterine Corpus Endometrial Carcinoma (TCGA, PanCancer Atlas)	TCGA-FI-A2D5-01	Uterine Endometrioid Carcinoma	R840W	OncoKB: NA;CIViC: NA;MyCancerGenome: not present;CancerHotspot: no;3DHotspot: no	MutationAssessor: NA;SIFT: NA;Polyphen-2: NA	Missense_Mutation	SNP			7	24843983	24843983	G	A	7:g.24843983G>A	ENST00000313367.2:c.2518C>T	0.29		21	51		74
Glioblastoma Multiforme (TCGA, PanCancer Atlas)	TCGA-06-5416-01	Glioblastoma Multiforme	A252T	OncoKB: NA;CIViC: NA;MyCancerGenome: not present;CancerHotspot: no;3DHotspot: no	MutationAssessor: NA;SIFT: NA;Polyphen-2: NA	Missense_Mutation	SNP			7	24903138	24903138	C	T	7:g.24903138C>T	ENST00000313367.2:c.754G>A	0.18		52	234		228
Glioblastoma Multiforme (TCGA, PanCancer Atlas)	TCGA-06-5416-01	Glioblastoma Multiforme	L58V	OncoKB: NA;CIViC: NA;MyCancerGenome: not present;CancerHotspot: no;3DHotspot: no	MutationAssessor: NA;SIFT: NA;Polyphen-2: NA	Missense_Mutation	SNP			7	24911613	24911613	A	C	7:g.24911613A>C	ENST00000313367.2:c.172T>G	0.21		42	158		159
Glioblastoma Multiforme (TCGA, PanCancer Atlas)	TCGA-12-3651-01	Glioblastoma Multiforme	R841G	OncoKB: NA;CIViC: NA;MyCancerGenome: not present;CancerHotspot: no;3DHotspot: no	MutationAssessor: NA;SIFT: NA;Polyphen-2: NA	Missense_Mutation	SNP		1	7	24843980	24843980	G	C	7:g.24843980G>C	ENST00000313367.2:c.2521C>G	0.37		81	137		111
Glioblastoma Multiforme (TCGA, PanCancer Atlas)	TCGA-19-1387-01	Glioblastoma Multiforme	X89_splice	OncoKB: NA;CIViC: NA;MyCancerGenome: not present;CancerHotspot: no;3DHotspot: no	MutationAssessor: NA;SIFT: NA;Polyphen-2: NA	Splice_Site	SNP			7	24911359	24911359	A	T	7:g.24911359A>T	ENST00000313367.2:c.267+2T>A	0.13		37	251		164
Glioblastoma Multiforme (TCGA, PanCancer Atlas)	TCGA-19-5956-01	Glioblastoma Multiforme	R182M	OncoKB: NA;CIViC: NA;MyCancerGenome: not present;CancerHotspot: no;3DHotspot: no	MutationAssessor: NA;SIFT: NA;Polyphen-2: NA	Missense_Mutation	SNP			7	24905693	24905693	C	A	7:g.24905693C>A	ENST00000313367.2:c.545G>T	0.42		50	69		125
Kidney Renal Clear Cell Carcinoma (TCGA, PanCancer Atlas)	TCGA-B2-A4SR-01	Renal Clear Cell Carcinoma	S181G	OncoKB: NA;CIViC: NA;MyCancerGenome: not present;CancerHotspot: no;3DHotspot: no	MutationAssessor: NA;SIFT: NA;Polyphen-2: NA	Missense_Mutation	SNP			7	24905697	24905697	T	C	7:g.24905697T>C	ENST00000313367.2:c.541A>G	0.15		18	103		118
Lung Adenocarcinoma (TCGA, PanCancer Atlas)	TCGA-17-Z049-01	Lung Adenocarcinoma	D100H	OncoKB: NA;CIViC: NA;MyCancerGenome: not present;CancerHotspot: no;3DHotspot: no	MutationAssessor: NA;SIFT: NA;Polyphen-2: NA	Missense_Mutation	SNP			7	24910434	24910434	C	G	7:g.24910434C>G	ENST00000313367.2:c.298G>C	0.42	0.0048	76	107	1	209
Ovarian Serous Cystadenocarcinoma (TCGA, PanCancer Atlas)	TCGA-61-1901-01	Serous Ovarian Cancer	C560Y	OncoKB: NA;CIViC: NA;MyCancerGenome: not present;CancerHotspot: no;3DHotspot: no	MutationAssessor: NA;SIFT: NA;Polyphen-2: NA	Missense_Mutation	SNP		1	7	24874172	24874172	C	T	7:g.24874172C>T	ENST00000313367.2:c.1679G>A	0.31		46	102		115
Brain Lower Grade Glioma (TCGA, PanCancer Atlas)	TCGA-DH-5141-01	Oligodendroglioma	L226P	OncoKB: NA;CIViC: NA;MyCancerGenome: not present;CancerHotspot: no;3DHotspot: no	MutationAssessor: NA;SIFT: NA;Polyphen-2: NA	Missense_Mutation	SNP		1	7	24903215	24903215	A	G	7:g.24903215A>G	ENST00000313367.2:c.677T>C	0.06		7	118		104
Brain Lower Grade Glioma (TCGA, PanCancer Atlas)	TCGA-TM-A84G-01	Oligodendroglioma	X676_splice	OncoKB: NA;CIViC: NA;MyCancerGenome: not present;CancerHotspot: no;3DHotspot: no	MutationAssessor: NA;SIFT: NA;Polyphen-2: NA	Splice_Region	INS	diploid		7	24856226	24856227	-	A	7:g.24856226_24856227insA	ENST00000313367.2:c.2027+2dup	0.3		53	122		109	29
Colorectal Adenocarcinoma (TCGA, PanCancer Atlas)	TCGA-F5-6812-01	Rectal Adenocarcinoma	X773_splice	OncoKB: NA;CIViC: NA;MyCancerGenome: not present;CancerHotspot: no;3DHotspot: no	MutationAssessor: NA;SIFT: NA;Polyphen-2: NA	Splice_Region	SNP			7	24849423	24849423	C	A	7:g.24849423C>A	ENST00000313367.2:c.2317+3G>T	0.15		7	39		37
Colorectal Adenocarcinoma (TCGA, PanCancer Atlas)	TCGA-A6-3809-01	Mucinous Adenocarcinoma of the Colon and Rectum	V676G	OncoKB: NA;CIViC: NA;MyCancerGenome: not present;CancerHotspot: no;3DHotspot: no	MutationAssessor: NA;SIFT: NA;Polyphen-2: NA	Missense_Mutation	SNP	diploid	1	7	24856229	24856229	A	C	7:g.24856229A>C	ENST00000313367.2:c.2027T>G	0.29		16	39		66	1166
Colorectal Adenocarcinoma (TCGA, PanCancer Atlas)	TCGA-AA-3663-01	Colon Adenocarcinoma	G322C	OncoKB: NA;CIViC: NA;MyCancerGenome: not present;CancerHotspot: no;3DHotspot: no	MutationAssessor: NA;SIFT: NA;Polyphen-2: NA	Missense_Mutation	SNP		1	7	24901295	24901295	C	A	7:g.24901295C>A	ENST00000313367.2:c.964G>T	0.11		18	142		87
Colorectal Adenocarcinoma (TCGA, PanCancer Atlas)	TCGA-AA-A02R-01	Colon Adenocarcinoma	E36K	OncoKB: NA;CIViC: NA;MyCancerGenome: not present;CancerHotspot: no;3DHotspot: no	MutationAssessor: NA;SIFT: NA;Polyphen-2: NA	Missense_Mutation	SNP		1	7	24911679	24911679	C	T	7:g.24911679C>T	ENST00000313367.2:c.106G>A	0.42		47	66		99
Colorectal Adenocarcinoma (TCGA, PanCancer Atlas)	TCGA-D5-6928-01	Mucinous Adenocarcinoma of the Colon and Rectum	A257T	OncoKB: NA;CIViC: NA;MyCancerGenome: not present;CancerHotspot: no;3DHotspot: no	MutationAssessor: NA;SIFT: NA;Polyphen-2: NA	Missense_Mutation	SNP		1	7	24903123	24903123	C	T	7:g.24903123C>T	ENST00000313367.2:c.769G>A	0.18		16	74		67
Prostate Adenocarcinoma (TCGA, PanCancer Atlas)	TCGA-KK-A7B3-01	Prostate Adenocarcinoma	PLEKHA8-OSBPL3	OncoKB: NA;CIViC: NA;MyCancerGenome: not present;CancerHotspot: no;3DHotspot: no	MutationAssessor: NA;SIFT: NA;Polyphen-2: NA	Fusion	NA			NA	-1	-1	NA
Sarcoma (TCGA, PanCancer Atlas)	TCGA-DX-A8BR-01	Undifferentiated Pleomorphic Sarcoma/Malignant Fibrous Histiocytoma/High-Grade Spindle Cell Sarcoma	OSBPL3-AOC1	OncoKB: NA;CIViC: NA;MyCancerGenome: not present;CancerHotspot: no;3DHotspot: no	MutationAssessor: NA;SIFT: NA;Polyphen-2: NA	Fusion	NA			NA	-1	-1	NA
Sarcoma (TCGA, PanCancer Atlas)	TCGA-DX-A8BR-01	Undifferentiated Pleomorphic Sarcoma/Malignant Fibrous Histiocytoma/High-Grade Spindle Cell Sarcoma	OSBPL3-TMEM176A	OncoKB: NA;CIViC: NA;MyCancerGenome: not present;CancerHotspot: no;3DHotspot: no	MutationAssessor: NA;SIFT: NA;Polyphen-2: NA	Fusion	NA			NA	-1	-1	NA
Breast Invasive Carcinoma (TCGA, PanCancer Atlas)	TCGA-AQ-A04L-01	Breast Invasive Ductal Carcinoma	OSBPL3-CORIN	OncoKB: NA;CIViC: NA;MyCancerGenome: not present;CancerHotspot: no;3DHotspot: no	MutationAssessor: NA;SIFT: NA;Polyphen-2: NA	Fusion	NA			NA	-1	-1	NA
Breast Invasive Carcinoma (TCGA, PanCancer Atlas)	TCGA-BH-A208-01	Breast Invasive Ductal Carcinoma	OSBPL3-GABRG3	OncoKB: NA;CIViC: NA;MyCancerGenome: not present;CancerHotspot: no;3DHotspot: no	MutationAssessor: NA;SIFT: NA;Polyphen-2: NA	Fusion	NA			NA	-1	-1	NA
Head and Neck Squamous Cell Carcinoma (TCGA, PanCancer Atlas)	TCGA-CV-7248-01	Head and Neck Squamous Cell Carcinoma	MPP6-OSBPL3	OncoKB: NA;CIViC: NA;MyCancerGenome: not present;CancerHotspot: no;3DHotspot: no	MutationAssessor: NA;SIFT: NA;Polyphen-2: NA	Fusion	NA			NA	-1	-1	NA
Colorectal Adenocarcinoma (TCGA, PanCancer Atlas)	TCGA-AG-3731-01	Rectal Adenocarcinoma	OSBPL3-NPVF	OncoKB: NA;CIViC: NA;MyCancerGenome: not present;CancerHotspot: no;3DHotspot: no	MutationAssessor: NA;SIFT: NA;Polyphen-2: NA	Fusion	NA			NA	-1	-1	NA

## Sheet: Fig 12
Fig 12A&B			Fig 12E
Correlation Gene	Similar Gene			Category	Pathways	Count	%	PValue	FoldEnrichment	FDR
XRN1	SOCS4			KEGG_PATHWAY	hsa04130:SNARE interactions in vesicular transport	9	6.2069	1.31e-10	33.1075	1.2e-08
VAPB	PTBP1			KEGG_PATHWAY	hsa03008:Ribosome biogenesis in eukaryotes	6	4.13793	0.00056	8.62571	0.025756
VAPA	LINS			KEGG_PATHWAY	hsa04721:Synaptic vesicle cycle	5	3.44828	0.00143409	9.92641	0.0439787
UQCRC2	NUP50			KEGG_PATHWAY	hsa04144:Endocytosis	7	4.82759	0.0109909	3.63282	0.25279
UQCRC1	RFWD3			KEGG_PATHWAY	hsa03040:Spliceosome	5	3.44828	0.0200454	4.70198	0.368835
UBB	PTBP3			KEGG_PATHWAY	hsa04962:Vasopressin-regulated water reabsorption	3	2.06897	0.0463884	8.52769	0.711288
UBA52	ANAPC1
TTI2	C1GALT1		Fig 12F
STX4	CAPZA1			Category	Term	Count	%	PValue	Genes	List Total	Pop Hits	Pop Total	Fold Enrichment	Bonferroni	Benjamini	FDR
STX3	RBM15			GOTERM_BP_DIRECT	GO:0031629~synaptic vesicle fusion to presynaptic active zone membrane	7	4.82759	2.24269e-10	STX1B, STX19, STX4, STX3, STX2, STX1A, STX11	137	12	16792	71.4988	1.66407e-07	1.66407e-07	1.63492e-07
STX2	ITPR3			GOTERM_BP_DIRECT	GO:0048278~vesicle docking	7	4.82759	2.27721e-08	STX1B, STX19, STX4, STX3, STX2, STX1A, STX11	137	23	16792	37.3037	1.68967e-05	8.44844e-06	8.30043e-06
STX1B	RP11-488L18.4			GOTERM_BP_DIRECT	GO:0061025~membrane fusion	6	4.13793	2.72754e-05	STX1B, VAPA, STX4, STX3, STX1A, STX11	137	44	16792	16.714	0.0200352	0.00637405	0.00626237
STX1A	ZNF207			GOTERM_BP_DIRECT	GO:0007067~mitotic nuclear division	11	7.58621	3.43615e-05	EML4, HELLS, ERCC6L, ANKLE2, CCNK, RCC2, SRSF2, KNTC1, BIRC6, KIF20B, ANAPC1	137	248	16792	5.43654	0.0251743	0.00637405	0.00626237
STX19	CASP10			GOTERM_BP_DIRECT	GO:0048280~vesicle fusion with Golgi apparatus	4	2.75862	5.9818e-05	VTI1A, SEC22B, SEC22A, SEC22C	137	10	16792	49.0277	0.0434157	0.008877	0.00872147
STX11	ZNF267			GOTERM_BP_DIRECT	GO:0051301~cell division	12	8.27586	0.000131752	HELLS, ERCC6L, ANKLE2, CCNK, RCC2, CDCA7L, ZNF207, KNTC1, BIRC6, PRPF40A, KIF20B, ANAPC1	137	350	16792	4.20238	0.0931394	0.0162933	0.0160079
STK35	NPAT			GOTERM_BP_DIRECT	GO:0075733~intracellular transport of virus	5	3.44828	0.000765942	UBB, NUP50, RPS27A, UBA52, NUP160	137	51	16792	12.0166	0.433652	0.0811899	0.0797674
SPATA5	PRPF40A			GOTERM_BP_DIRECT	GO:0044828~negative regulation by host of viral genome replication	3	2.06897	0.00095615	CCNK, VAPA, VAPB	137	6	16792	61.2847	0.508259	0.0886829	0.0871292
SMO	ARAP2			GOTERM_BP_DIRECT	GO:0017157~regulation of exocytosis	4	2.75862	0.00117877	STX1B, RALA, STX4, STX1A	137	26	16792	18.8568	0.583207	0.0971833	0.0954806
SMAP2	MOB1A			GOTERM_BP_DIRECT	GO:0016192~vesicle-mediated transport	7	4.82759	0.00149105	STX1B, STX4, SEC22B, STX2, CLINT1, STX1A, RAB11A	137	152	16792	5.64464	0.669513	0.110636	0.108698
SMAP1	LARP4B			GOTERM_BP_DIRECT	GO:0016081~synaptic vesicle docking	3	2.06897	0.00176592	STX1B, STX3, STX1A	137	8	16792	45.9635	0.730577	0.11912	0.117033
SEC22C	GATAD2A			GOTERM_BP_DIRECT	GO:0016485~protein processing	5	3.44828	0.00276664	RHBDF2, UQCRC1, CASP2, PMPCB, UQCRC2	137	72	16792	8.51176	0.871995	0.17107	0.168073
SEC22B	CCNK			GOTERM_BP_DIRECT	GO:1901796~regulation of signal transduction by p53 class mediator	6	4.13793	0.00337589	UBB, HUS1, BRCA1, TOPBP1, RPS27A, UBA52	137	124	16792	5.93077	0.918663	0.192686	0.18931
SEC22A	WDR36			GOTERM_BP_DIRECT	GO:0019068~virion assembly	3	2.06897	0.00407506	UBB, RPS27A, UBA52	137	12	16792	30.6423	0.951678	0.197476	0.194016
SACM1L	TTF2			GOTERM_BP_DIRECT	GO:0010939~regulation of necrotic cell death	3	2.06897	0.00407506	UBB, RPS27A, UBA52	137	12	16792	30.6423	0.951678	0.197476	0.194016
RPS27A	STK4			GOTERM_BP_DIRECT	GO:0006359~regulation of transcription from RNA polymerase III promoter	3	2.06897	0.00479052	GTF3C3, BRF2, BRCA1	137	13	16792	28.2852	0.971649	0.197476	0.194016
RALGPS2	MAPK1IP1L			GOTERM_BP_DIRECT	GO:0002756~MyD88-independent toll-like receptor signaling pathway	3	2.06897	0.00479052	UBB, RPS27A, UBA52	137	13	16792	28.2852	0.971649	0.197476	0.194016
RABL2B	ZNF121			GOTERM_BP_DIRECT	GO:0032479~regulation of type I interferon production	3	2.06897	0.00479052	UBB, RPS27A, UBA52	137	13	16792	28.2852	0.971649	0.197476	0.194016
RABL2A	CXorf38			GOTERM_BP_DIRECT	GO:0006122~mitochondrial electron transport, ubiquinol to cytochrome c	3	2.06897	0.00638083	UQCRC1, PMPCB, UQCRC2	137	15	16792	24.5139	0.991346	0.249188	0.244822
RAB25	AQR			GOTERM_BP_DIRECT	GO:0000398~mRNA splicing, via spliceosome	7	4.82759	0.0094579	PTBP1, AQR, SF3B3, RBM15, SRSF2, PRPF40A, SRSF10	137	222	16792	3.8648	0.999134	0.328229	0.322479
RAB11B	HUS1			GOTERM_BP_DIRECT	GO:0006888~ER to Golgi vesicle-mediated transport	6	4.13793	0.00977511	VAPA, VAPB, VTI1A, SEC22B, SEC22A, SEC22C	137	160	16792	4.59635	0.999317	0.328229	0.322479
RAB11A	TMEM170A			GOTERM_BP_DIRECT	GO:0042276~error-prone translesion synthesis	3	2.06897	0.0101742	UBB, RPS27A, UBA52	137	19	16792	19.3531	0.999493	0.328229	0.322479
PMPCB	KNTC1			GOTERM_BP_DIRECT	GO:0070987~error-free translesion synthesis	3	2.06897	0.0101742	UBB, RPS27A, UBA52	137	19	16792	19.3531	0.999493	0.328229	0.322479
PHGDH	HELLS			GOTERM_BP_DIRECT	GO:0008380~RNA splicing	6	4.13793	0.0113368	PTBP1, SF3B3, SCAF11, SRSF2, TTF2, PTBP3	137	166	16792	4.43022	0.999788	0.342021	0.336029
OSBPL3	TMOD3			GOTERM_BP_DIRECT	GO:0051403~stress-activated MAPK cascade	3	2.06897	0.0123635	UBB, RPS27A, UBA52	137	21	16792	17.5099	0.999902	0.342021	0.336029
OASL	BRWD3			GOTERM_BP_DIRECT	GO:0006886~intracellular protein transport	7	4.82759	0.0125152	STX1B, STX19, STX4, STX3, STX2, STX1A, STX11	137	236	16792	3.63553	0.999913	0.342021	0.336029
NEDD8	CMTR2			GOTERM_BP_DIRECT	GO:0045944~positive regulation of transcription from RNA polymerase II promoter	16	11.0345	0.0131836	CCNK, CBFB, MOSPD1, TCF20, BRCA1, MED6, REST, SMO, UBB, ELF4, MTF2, TET3, ASXL2, CRLF3, RPS27A, UBA52	137	981	16792	1.99909	0.999947	0.342021	0.336029
MYO1F	MYO19			GOTERM_BP_DIRECT	GO:0000717~nucleotide-excision repair, DNA duplex unwinding	3	2.06897	0.0135284	UBB, RPS27A, UBA52	137	22	16792	16.714	0.999959	0.342021	0.336029
MYO1E	ATP6V0A2			GOTERM_BP_DIRECT	GO:0006977~DNA damage response, signal transduction by p53 class mediator resulting in cell cycle arrest	4	2.75862	0.0138799	UBB, CASP2, RPS27A, UBA52	137	62	16792	7.9077	0.999969	0.342021	0.336029
MOSPD3	EML4			GOTERM_BP_DIRECT	GO:0000715~nucleotide-excision repair, DNA damage recognition	3	2.06897	0.014739	UBB, RPS27A, UBA52	137	23	16792	15.9873	0.999984	0.342021	0.336029
MOSPD1	RHBDF2			GOTERM_BP_DIRECT	GO:0006397~mRNA processing	6	4.13793	0.0152867	PTBP1, SF3B3, SCAF11, SRSF2, TTF2, PTBP3	137	179	16792	4.10847	0.999989	0.342021	0.336029
GAPDHS	VTI1A			GOTERM_BP_DIRECT	GO:0045742~positive regulation of epidermal growth factor receptor signaling pathway	3	2.06897	0.0159944	UBB, RPS27A, UBA52	137	24	16792	15.3212	0.999994	0.342021	0.336029
GAPDH	C10orf12			GOTERM_BP_DIRECT	GO:0006297~nucleotide-excision repair, DNA gap filling	3	2.06897	0.0159944	UBB, RPS27A, UBA52	137	24	16792	15.3212	0.999994	0.342021	0.336029
GAK	CLINT1			GOTERM_BP_DIRECT	GO:0090114~COPII-coated vesicle budding	2	1.37931	0.0161331	VAPA, VAPB	137	2	16792	122.569	0.999994	0.342021	0.336029
DNAJC6	PATL1			GOTERM_BP_DIRECT	GO:0016482~cytosolic transport	2	1.37931	0.0161331	ACTR2, SRSF10	137	2	16792	122.569	0.999994	0.342021	0.336029
DDX52	TRAPPC10			GOTERM_BP_DIRECT	GO:0070423~nucleotide-binding oligomerization domain containing signaling pathway	3	2.06897	0.0172941	UBB, RPS27A, UBA52	137	25	16792	14.7083	0.999998	0.346816	0.34074
BRF2	AREL1			GOTERM_BP_DIRECT	GO:0000375~RNA splicing, via transesterification reactions	3	2.06897	0.0172941	SF3B3, SCAF11, SRSF10	137	25	16792	14.7083	0.999998	0.346816	0.34074
BRF1	BRCA1			GOTERM_BP_DIRECT	GO:0005978~glycogen biosynthetic process	3	2.06897	0.018637	UBB, RPS27A, UBA52	137	26	16792	14.1426	0.999999	0.363912	0.357536
ADAP2	LRIG2			GOTERM_BP_DIRECT	GO:0051436~negative regulation of ubiquitin-protein ligase activity involved in mitotic cell cycle	4	2.75862	0.0199055	UBB, RPS27A, UBA52, ANAPC1	137	71	16792	6.90532	1	0.371417	0.36491
ADAP1	QTRTD1			GOTERM_BP_DIRECT	GO:0007029~endoplasmic reticulum organization	3	2.06897	0.0200225	GAK, VAPA, VAPB	137	27	16792	13.6188	1	0.371417	0.36491
ACTR3B	NOC3L			GOTERM_BP_DIRECT	GO:0035666~TRIF-dependent toll-like receptor signaling pathway	3	2.06897	0.0214498	UBB, RPS27A, UBA52	137	28	16792	13.1324	1	0.377596	0.37098
ACTR2	TET3			GOTERM_BP_DIRECT	GO:0061418~regulation of transcription from RNA polymerase II promoter in response to hypoxia	3	2.06897	0.0214498	UBB, RPS27A, UBA52	137	28	16792	13.1324	1	0.377596	0.37098
	SRSF10			GOTERM_BP_DIRECT	GO:0006283~transcription-coupled nucleotide-excision repair	4	2.75862	0.0221866	AQR, UBB, RPS27A, UBA52	137	74	16792	6.62537	1	0.377596	0.37098
	TOPBP1			GOTERM_BP_DIRECT	GO:0006294~nucleotide-excision repair, preincision complex assembly	3	2.06897	0.0229181	UBB, RPS27A, UBA52	137	29	16792	12.6796	1	0.377596	0.37098
	SF3B3			GOTERM_BP_DIRECT	GO:0051437~positive regulation of ubiquitin-protein ligase activity involved in regulation of mitotic cell cycle transition	4	2.75862	0.0237833	UBB, RPS27A, UBA52, ANAPC1	137	76	16792	6.45102	1	0.377596	0.37098
	ZNF490			GOTERM_BP_DIRECT	GO:0072318~clathrin coat disassembly	2	1.37931	0.0241025	GAK, DNAJC6	137	3	16792	81.7129	1	0.377596	0.37098
	CBFB			GOTERM_BP_DIRECT	GO:0032480~negative regulation of type I interferon production	3	2.06897	0.0244267	UBB, RPS27A, UBA52	137	30	16792	12.2569	1	0.377596	0.37098
	NUP160			GOTERM_BP_DIRECT	GO:0010803~regulation of tumor necrosis factor-mediated signaling pathway	3	2.06897	0.0244267	UBB, RPS27A, UBA52	137	30	16792	12.2569	1	0.377596	0.37098
	CDCA7L			GOTERM_BP_DIRECT	GO:0019058~viral life cycle	3	2.06897	0.0259748	UBB, RPS27A, UBA52	137	31	16792	11.8615	1	0.390179	0.383343
	SH3BP1			GOTERM_BP_DIRECT	GO:0031145~anaphase-promoting complex-dependent catabolic process	4	2.75862	0.0262924	UBB, RPS27A, UBA52, ANAPC1	137	79	16792	6.20604	1	0.390179	0.383343
	ELF4			GOTERM_BP_DIRECT	GO:0070911~global genome nucleotide-excision repair	3	2.06897	0.0275618	UBB, RPS27A, UBA52	137	32	16792	11.4909	1	0.393242	0.386352
	WDR43			GOTERM_BP_DIRECT	GO:0008543~fibroblast growth factor receptor signaling pathway	4	2.75862	0.0289379	PTBP1, UBB, RPS27A, UBA52	137	82	16792	5.97899	1	0.393242	0.386352
	PAPOLG			GOTERM_BP_DIRECT	GO:0009060~aerobic respiration	3	2.06897	0.0291868	UQCRC1, PMPCB, UQCRC2	137	33	16792	11.1427	1	0.393242	0.386352
	RREB1			GOTERM_BP_DIRECT	GO:0002755~MyD88-dependent toll-like receptor signaling pathway	3	2.06897	0.0291868	UBB, RPS27A, UBA52	137	33	16792	11.1427	1	0.393242	0.386352
	GPBP1L1			GOTERM_BP_DIRECT	GO:0010634~positive regulation of epithelial cell migration	3	2.06897	0.0291868	RAB25, RREB1, RAB11A	137	33	16792	11.1427	1	0.393242	0.386352
	REST			GOTERM_BP_DIRECT	GO:0006887~exocytosis	4	2.75862	0.02985	RALA, SEC22B, SEC22A, SEC22C	137	83	16792	5.90696	1	0.393242	0.386352
	ANKLE2			GOTERM_BP_DIRECT	GO:0006364~rRNA processing	6	4.13793	0.0302086	WDR36, HEATR1, DDX52, RPS27A, UBA52, WDR43	137	214	16792	3.43652	1	0.393242	0.386352
	ITSN2			GOTERM_BP_DIRECT	GO:0019985~translesion synthesis	3	2.06897	0.0342835	UBB, RPS27A, UBA52	137	36	16792	10.2141	1	0.423972	0.416544
	RCC2			GOTERM_BP_DIRECT	GO:0042769~DNA damage response, detection of DNA damage	3	2.06897	0.0342835	UBB, RPS27A, UBA52	137	36	16792	10.2141	1	0.423972	0.416544
	GTF3C3			GOTERM_BP_DIRECT	GO:0042059~negative regulation of epidermal growth factor receptor signaling pathway	3	2.06897	0.0342835	UBB, RPS27A, UBA52	137	36	16792	10.2141	1	0.423972	0.416544
	MED6			GOTERM_BP_DIRECT	GO:0042787~protein ubiquitination involved in ubiquitin-dependent protein catabolic process	5	3.44828	0.0358742	AREL1, UBB, RPS27A, UBA52, ANAPC1	137	153	16792	4.00553	1	0.428526	0.421018
	ZC3HAV1L			GOTERM_BP_DIRECT	GO:0006296~nucleotide-excision repair, DNA incision, 5'-to lesion	3	2.06897	0.0360539	UBB, RPS27A, UBA52	137	37	16792	9.93805	1	0.428526	0.421018
	PRKX			GOTERM_BP_DIRECT	GO:0033683~nucleotide-excision repair, DNA incision	3	2.06897	0.0378589	UBB, RPS27A, UBA52	137	38	16792	9.67653	1	0.428526	0.421018
	MRE11A			GOTERM_BP_DIRECT	GO:0038128~ERBB2 signaling pathway	3	2.06897	0.0378589	UBB, RPS27A, UBA52	137	38	16792	9.67653	1	0.428526	0.421018
	KIF20B			GOTERM_BP_DIRECT	GO:0060291~long-term synaptic potentiation	3	2.06897	0.0378589	STX4, ITPR3, STX3	137	38	16792	9.67653	1	0.428526	0.421018
	NOM1			GOTERM_BP_DIRECT	GO:0007179~transforming growth factor beta receptor signaling pathway	4	2.75862	0.0387334	UBB, NEDD8, RPS27A, UBA52	137	92	16792	5.3291	1	0.428526	0.421018
	ZDHHC5			GOTERM_BP_DIRECT	GO:0010807~regulation of synaptic vesicle priming	2	1.37931	0.0398495	STX1B, STX1A	137	5	16792	49.0277	1	0.428526	0.421018
	TCF20			GOTERM_BP_DIRECT	GO:1903078~positive regulation of protein localization to plasma membrane	2	1.37931	0.0398495	STX4, STX3	137	5	16792	49.0277	1	0.428526	0.421018
	GCN1L1			GOTERM_BP_DIRECT	GO:0044791~positive regulation by host of viral release from host cell	2	1.37931	0.0398495	VAPA, VAPB	137	5	16792	49.0277	1	0.428526	0.421018
	PRR14L			GOTERM_BP_DIRECT	GO:0043123~positive regulation of I-kappaB kinase/NF-kappaB signaling	5	3.44828	0.0419841	VAPA, UBB, CASP10, RPS27A, UBA52	137	161	16792	3.8065	1	0.445031	0.437234
	ZNF551			GOTERM_BP_DIRECT	GO:0001956~positive regulation of neurotransmitter secretion	2	1.37931	0.0476281	STX1B, STX1A	137	6	16792	40.8564	1	0.477609	0.469241
	GNL3L			GOTERM_BP_DIRECT	GO:0033119~negative regulation of RNA splicing	2	1.37931	0.0476281	PTBP1, PTBP3	137	6	16792	40.8564	1	0.477609	0.469241
	KDM5A			GOTERM_BP_DIRECT	GO:0006406~mRNA export from nucleus	4	2.75862	0.0476321	NUP50, SRSF2, SRSF10, NUP160	137	100	16792	4.90277	1	0.477609	0.469241
	RQCD1			GOTERM_BP_DIRECT	GO:0031175~neuron projection development	4	2.75862	0.0476321	VAPA, PHGDH, STX3, RAB11A	137	100	16792	4.90277	1	0.477609	0.469241
	ZMYM1			GOTERM_BP_DIRECT	GO:0007264~small GTPase mediated signal transduction	6	4.13793	0.0499168	RAB25, RABL2A, RABL2B, RAB11A, RAB11B, RALGPS2	137	246	16792	2.9895	1	0.493444	0.484798
	RNF44			GOTERM_BP_DIRECT	GO:0043488~regulation of mRNA stability	4	2.75862	0.0512064	XRN1, UBB, RPS27A, UBA52	137	103	16792	4.75997	1	0.493444	0.484798
	FIGNL1			GOTERM_BP_DIRECT	GO:0007062~sister chromatid cohesion	4	2.75862	0.0512064	ERCC6L, RCC2, KNTC1, NUP160	137	103	16792	4.75997	1	0.493444	0.484798
	MTF2			GOTERM_BP_DIRECT	GO:0033194~response to hydroperoxide	2	1.37931	0.0553443	STX4, STX2	137	7	16792	35.0198	1	0.52648	0.517256
	ERCC6L			GOTERM_BP_DIRECT	GO:0036297~interstrand cross-link repair	3	2.06897	0.0598144	UBB, RPS27A, UBA52	137	49	16792	7.50425	1	0.543543	0.53402
	PARP12			GOTERM_BP_DIRECT	GO:0010212~response to ionizing radiation	3	2.06897	0.0598144	RFWD3, BRCA1, TOPBP1	137	49	16792	7.50425	1	0.543543	0.53402
	ZNF26			GOTERM_BP_DIRECT	GO:0007254~JNK cascade	3	2.06897	0.0598144	UBB, RPS27A, UBA52	137	49	16792	7.50425	1	0.543543	0.53402
	RC3H2			GOTERM_BP_DIRECT	GO:0000209~protein polyubiquitination	5	3.44828	0.0626242	CBFB, UBB, RPS27A, UBA52, RC3H2	137	184	16792	3.33069	1	0.543543	0.53402
	ASXL2			GOTERM_BP_DIRECT	GO:0019083~viral transcription	4	2.75862	0.0626813	NUP50, RPS27A, UBA52, NUP160	137	112	16792	4.37748	1	0.543543	0.53402
	CRLF3			GOTERM_BP_DIRECT	GO:0044829~positive regulation by host of viral genome replication	2	1.37931	0.0629983	VAPA, VAPB	137	8	16792	30.6423	1	0.543543	0.53402
	CASP2			GOTERM_BP_DIRECT	GO:0090150~establishment of protein localization to membrane	2	1.37931	0.0629983	RAB11A, RAB11B	137	8	16792	30.6423	1	0.543543	0.53402
	HEATR1			GOTERM_BP_DIRECT	GO:2000369~regulation of clathrin-mediated endocytosis	2	1.37931	0.0629983	DNAJC6, SMAP1	137	8	16792	30.6423	1	0.543543	0.53402
	SCAF11			GOTERM_BP_DIRECT	GO:0098609~cell-cell adhesion	6	4.13793	0.0695671	VAPA, VAPB, TMOD3, CAPZA1, CLINT1, RAB11B	137	271	16792	2.71371	1	0.588521	0.57821
	SRSF2			GOTERM_BP_DIRECT	GO:0060627~regulation of vesicle-mediated transport	2	1.37931	0.0705908	RAB25, RAB11A	137	9	16792	27.2376	1	0.588521	0.57821
	BIRC6			GOTERM_BP_DIRECT	GO:0033314~mitotic DNA replication checkpoint	2	1.37931	0.0705908	HUS1, TOPBP1	137	9	16792	27.2376	1	0.588521	0.57821
	RALA			GOTERM_BP_DIRECT	GO:0043066~negative regulation of apoptotic process	8	5.51724	0.0769037	ANKLE2, AREL1, SMO, UBB, FIGNL1, BIRC6, RPS27A, UBA52	137	455	16792	2.15507	1	0.634029	0.62292
	DAPP1			GOTERM_BP_DIRECT	GO:0043161~proteasome-mediated ubiquitin-dependent protein catabolic process	5	3.44828	0.083034	RNF44, UBB, RPS27A, UBA52, ANAPC1	137	203	16792	3.01895	1	0.677047	0.665185
				GOTERM_BP_DIRECT	GO:0007249~I-kappaB kinase/NF-kappaB signaling	3	2.06897	0.0850635	UBB, RPS27A, UBA52	137	60	16792	6.12847	1	0.686056	0.674036
				GOTERM_BP_DIRECT	GO:2000010~positive regulation of protein localization to cell surface	2	1.37931	0.0930037	STX4, STX3	137	12	16792	20.4282	1	0.734136	0.721274
				GOTERM_BP_DIRECT	GO:0050921~positive regulation of chemotaxis	2	1.37931	0.0930037	STX4, STX3	137	12	16792	20.4282	1	0.734136	0.721274
				GOTERM_BP_DIRECT	GO:0030512~negative regulation of transforming growth factor beta receptor signaling pathway	3	2.06897	0.0949186	UBB, RPS27A, UBA52	137	64	16792	5.74544	1	0.73726	0.724343
				GOTERM_BP_DIRECT	GO:0043065~positive regulation of apoptotic process	6	4.13793	0.0969943	REST, UBB, CASP2, STK4, RPS27A, UBA52	137	300	16792	2.45139	1	0.73726	0.724343
				GOTERM_BP_DIRECT	GO:0050821~protein stabilization	4	2.75862	0.0983988	SMO, ZNF207, STK4, GAPDH	137	136	16792	3.60498	1	0.73726	0.724343
				GOTERM_BP_DIRECT	GO:0016197~endosomal transport	3	2.06897	0.0999638	UBB, RPS27A, UBA52	137	66	16792	5.57133	1	0.73726	0.724343
				GOTERM_BP_DIRECT	GO:0038061~NIK/NF-kappaB signaling	3	2.06897	0.0999638	UBB, RPS27A, UBA52	137	66	16792	5.57133	1	0.73726	0.724343
